# Supplementary material for: Chromatin profiling of cortical neurons identifies individual epigenetic signatures in schizophrenia
Source: Transl Psychiatry. 2019 Oct 17;9:256. doi: 10.1038/s41398-019-0596-1 (PMC6797775; doi:10.1038/s41398-019-0596-1)
Supplement: Supplementary file 2 — Supplementary Tables [file 41398_2019_596_MOESM2_ESM.xlsx]

## Sheet: Contents
Contents
Table	Subtable	Title
ST1		Sample description
ST2		Demographics of postmortem cohort used for the HLA-DRB9 3C experiment
ST3		Primers used for the HLA-DRB9 3C experiment
ST4		Genomic loci with altered H3K4me3 peaks in at least one individual of SZ14 group.
ST5		Genomic loci with altered H3K4me3 peaks in at least one individual of SZ2 group.
ST6		List of immunogenes with altered H3K4me3 peaks in schizophrenic individuals.
ST7		Enriched Gene Ontology terms: ConsensusPathDB analysis
	a	in SZ14
	b	in SZ2
ST8		Enriched Gene Ontology terms: DAVID analysis in SZ14
	a	All peaks
	b	Only up-peaks
	c	Only down-peaks
ST9		Enriched Gene Ontology terms: DAVID analysis in SZ2
	a	All peaks
	b	Only up-peaks
	c	Only down-peaks
ST10		Overlap between genes with altered H3K4me3 peaks in schizophrenia and disease-associated loci from genetic studies
	a	In SZ14
	b	In SZ2
ST11		Significance of overlap between genes with altered H3K4me3 peaks in schizophrenia and disease-associated loci from genetic studies.
ST12		Overlap between genes with altered H3K4me3 peaks in schizophrenia and SZDB
	a	Up-peaks in SZ14
	b	Down-peaks in SZ14
	c	Up-peaks in SZ2
	d	Down-peaks in SZ2
ST13		Overlap between genes with altered H3K4me3 peaks in SZ and genes, which expression is altered by phencyclidine and olazapine

## Sheet: ST1
ID	Brain Bank	Age	Gender	PMI	Phenotypes	Experiment	Mln. of reads	Read length
C10	MPRC	24	M	22	CTRL	PFC NeuN+, H3K4me3	4.1	36
C11	MPRC	28	F	24	CTRL	PFC NeuN+, H3K4me3	23.4	36
C13	UM-BTB	55	M	17	CTRL	PFC NeuN+, H3K4me3	6	36
C14	UCI	69	F	40.15	CTRL	PFC NeuN+, H3K4me3	4.6	36
C23	UCI	81	M	8	CTRL	PFC NeuN+, H3K4me3	10.3	36
C24	UCI	38	M	16	CTRL	PFC NeuN+, H3K4me3	7.6	36
C25	UCI	68	F	7	CTRL	PFC NeuN+, H3K4me3	8.3	36
C28	UCI	69	F	7.25	CTRL	PFC NeuN+, H3K4me3	2.8	36
C42	HBTRC	24	M	24	CTRL	PFC NeuN+, H3K4me3	18.4	36
C43	HBTRC	26	M	26	CTRL	PFC NeuN+, H3K4me3	18.1	36
C46	UCI	74	F	18.5	CTRL	PFC NeuN+, H3K4me3	7.4	36
C47	UCI	63	M	24.5	CTRL	PFC NeuN+, H3K4me3	8.4	36
C48	MPRC	23	M	12	CTRL	PFC NeuN+, H3K4me3	13.6	36
C49	MPRC	28	M	13	CTRL	PFC NeuN+, H3K4me3	14.5	36
C50	MPRC	28	M	24	CTRL	PFC NeuN+, H3K4me3	13.4	36
C51	MPRC	30	M	15	CTRL	PFC NeuN+, H3K4me3	12.9	36
S3	UCI	70	F	11.2	SZ	PFC NeuN+, H3K4me3	6.8	36
S4	UCI	79	M	5.5	SZ	PFC NeuN+, H3K4me3	9.4	36
S5	UCI	67	F	38.5	SZ	PFC NeuN+, H3K4me3	3.7	36
S6	UCI	60	M	26	SZ	PFC NeuN+, H3K4me3	3.4	36
S8	UCI	50	M	6.25	SZ	PFC NeuN+, H3K4me3	7.3	36
S9	UCI	45	M	20	SZ	PFC NeuN+, H3K4me3	12.4	36
S10	UCI	36	M	44.25	SZ	PFC NeuN+, H3K4me3	9.7	36
S11	UCI	31	F	22	SZ	PFC NeuN+, H3K4me3	10.2	36
S12	MPRC	25	F	24	SZ	PFC NeuN+, H3K4me3	19.8	36
S13	MPRC	21	M	26	SZ	PFC NeuN+, H3K4me3	3.3	36
S14	MPRC	22	M	9	SZ	PFC NeuN+, H3K4me3	15.8	36
S15	MPRC	23	M	20	SZ	PFC NeuN+, H3K4me3	8.5	36
S16	MPRC	24	M	23	SZ	PFC NeuN+, H3K4me3	18.3	36
S17	MPRC	28	M	34	SZ	PFC NeuN+, H3K4me3	14.4	36
S18	MPRC	29	M	34	SZ	PFC NeuN+, H3K4me3	12.9	36
S19	MPRC	28	M	13	SZ	PFC NeuN+, H3K4me3	13.3	36

## Sheet: ST2
Subject	Gender	Age	PMI (hr)	pH	Condition	Match
35	Male	52	12	6.8	Control	1
28	Male	31	15	6.6	Control	17
11	Male	46	19	6.7	Control	40
1	Male	53	11	6.8	Schizophrenia	35
17	Male	31	14	6.5	Schizophrenia	28
40	Male	44	14	6.6	Schizophrenia	11

## Sheet: ST3
Name	Sequence	Tm	GC%	Size	Distance to HINDIII	Position
Ideal		60	45	30	60-200
rs114002140	GTAAAACTAAGCAGTGGCTCTTCTTAGTGC	59.1	43.3	30	60	chr6:32431694
BTNL2	GCTACAGACCACTTCAGAGGCTTG	59.3	54.2	24	81	chr6:32376908
HLA-DRB5	CCACCATTTAGTGGAACTGACCCAAGA	60.3	48.1	27	60	chr6:32504228
HLA-DRB1	TGACATTGGTAGGACTACAGCATGTCTTGA	60.6	43.3	30	46	chr6:32561263

## Sheet: ST4
Locus	Sample count	Direction	Known Genes (Coding)	Known Genes (non-coding)	Novel RNA-seq Genes	Samples
2:862857-865643	7	UP		LINC01115	BNRNA_052780	S4 (2.12, 2.50E-08, 0.57), S8 (1.8, 4.67E-06, 0.64), S12 (2.17, 1.09E-08, 0.56), S13 (1.68, 2.48E-05, 0.7), S14 (2.14, 1.86E-08, 0.43), S16 (1.69, 2.32E-05, 0.49), S17 (2.33, 4.90E-10, 0.61)
19:21768973-21770226	4	DOWN		RP11-678G14.3		S3 (1.93, 8.05E-03, 0.0), S5 (2.55, 4.17E-03, 0.0), S9 (3.53, 2.29E-03, 0.0), S14 (2.95, 3.12E-03, 0.0)
22:37720662-37721774	4	DOWN			BNRNA_062360	S3 (1.52, 1.04E-03, 0.0), S5 (1.56, 8.28E-04, 0.0), S6 (1.51, 1.10E-03, 0.0), S13 (1.76, 2.63E-04, 0.0)
5:106907276-106908203	3	DOWN				S5 (1.89, 5.06E-03, 0.0), S6 (3.29, 1.13E-03, 0.0), S13 (1.68, 7.49E-03, 0.0)
6:32427120-32428371	3	UP				S8 (1.65, 1.08E-05, 0.02), S9 (1.78, 1.11E-06, 0.0), S14 (2.21, 8.95E-11, 0.0)
6:111887888-111888561	3	DOWN	TRAF3IP2	TRAF3IP2, TRAF3IP2-AS1		S3 (2.43, 8.40E-04, 0.0), S5 (1.62, 4.94E-03, 0.0), S18 (1.51, 7.15E-03, 0.0)
16:68554543-68555155	3	DOWN				S3 (2.15, 5.68E-05, 0.0), S6 (3.98, 6.35E-07, 0.0), S13 (3.29, 2.11E-06, 0.0)
17:73872680-73875091	2	DOWN	TRIM47	TRIM47, RP11-552F3.9		S16 (1.77, 3.77E-03, 0.0), S17 (2.44, 7.87E-04, 0.02)
4:171418079-171418779	2	DOWN				S5 (1.94, 8.72E-03, 0.0), S13 (1.95, 8.69E-03, 0.0)
19:55684767-55685107	2	UP	SYT5	SYT5		S5 (1.58, 6.32E-05, 0.0), S6 (1.91, 2.09E-07, 0.0)
6:170054297-170055711	2	DOWN				S6 (4.39, 2.01E-04, 0.0), S13 (1.81, 3.30E-03, 0.0)
8:102092569-102093865	2	DOWN				S3 (1.57, 2.08E-03, 0.0), S4 (1.52, 2.96E-03, 0.0)
14:104515887-104516791	2	UP		TDRD9		S4 (1.71, 1.22E-06, 0.02), S8 (1.87, 3.50E-08, 0.0)
7:92053593-92054230	2	DOWN				S5 (2.35, 6.56E-04, 0.0), S15 (1.61, 3.73E-03, 0.0)
12:8190850-8192090	2	DOWN				S5 (1.63, 3.73E-05, 0.0), S13 (1.54, 5.68E-05, 0.0)
1:156659525-156659846	2	DOWN		RP11-66D17.3		S5 (8.15, 3.34E-03, 0.0), S13 (29.03, 2.11E-03, 0.0)
12:128750828-128751646	2	DOWN	TMEM132C			S6 (1.57, 1.88E-03, 0.0), S13 (1.62, 1.55E-03, 0.0)
2:8833325-8834088	2	UP, DOWN				S6 (1.64, 1.75E-11, 0.0), S8 (1.76, 4.80E-05, 0.0)
11:124587749-124589164	2	DOWN				S5 (1.95, 1.24E-03, 0.0), S6 (1.54, 5.80E-03, 0.0)
8:70404511-70405485	2	DOWN	SULF1	SULF1		S6 (1.53, 9.05E-05, 0.0), S18 (1.64, 2.77E-05, 0.0)
22:49700641-49701292	2	DOWN				S8 (2.23, 6.04E-04, 0.0), S13 (2.08, 8.22E-04, 0.0)
1:230468364-230468670	2	UP				S5 (2.16, 9.28E-09, 0.0), S13 (1.81, 3.83E-06, 0.0)
22:50585442-50586191	2	UP	MOV10L1			S17 (1.77, 6.98E-07, 0.62), S19 (2.0, 7.67E-09, 0.66)
8:2130171-2130835	2	UP				S4 (1.75, 4.56E-09, 0.07), S5 (1.78, 1.52E-09, 0.0)
X:19390411-19391340	2	DOWN		MAP3K15		S3 (1.83, 3.88E-06, 0.0), S6 (2.28, 2.23E-07, 0.0)
10:71891780-71893038	2	DOWN	AIFM2			S13 (1.72, 2.29E-03, 0.0), S15 (1.78, 1.75E-03, 0.0)
15:20545328-20547320	2	UP				S18 (2.05, 1.06E-07, 0.2), S19 (1.6, 1.58E-04, 0.19)
6:170461127-170461852	2	UP				S13 (2.26, 5.34E-11, 0.64), S18 (1.52, 1.04E-04, 0.48)
2:29179170-29180433	2	UP	FAM179A			S6 (1.97, 5.63E-09, 0.07), S17 (1.54, 2.53E-05, 0.04)
5:176789666-176790524	2	DOWN				S5 (6.55, 6.89E-05, 0.0), S13 (2.6, 8.43E-04, 0.0)
18:73167067-73168238	2	DOWN			BNRNA_044842	S8 (2.29, 1.25E-03, 0.0), S15 (1.56, 6.87E-03, 0.0)
8:126400419-126401556	2	DOWN				S5 (1.55, 5.18E-04, 0.0), S13 (2.07, 3.43E-05, 0.0)
14:22855938-22856693	2	DOWN				S3 (1.97, 5.98E-03, 0.0), S5 (2.01, 5.53E-03, 0.0)
11:33823821-33824561	2	DOWN		RP11-646J21.3		S5 (1.59, 4.16E-03, 0.0), S15 (1.6, 3.99E-03, 0.0)
16:68027308-68027666	2	UP	DUS2, DPEP2			S5 (1.57, 2.64E-04, 0.0), S18 (1.52, 5.50E-04, 0.0)
13:20875386-20876173	2	DOWN				S5 (1.58, 4.37E-03, 0.0), S13 (2.03, 1.28E-03, 0.0)
4:134076995-134078220	2	DOWN		PCDH10		S6 (2.07, 3.66E-07, 0.0), S13 (1.71, 1.15E-05, 0.0)
20:19642151-19642681	2	DOWN				S3 (2.35, 3.75E-03, 0.0), S9 (5.11, 5.09E-04, 0.0)
3:168497753-168498115	2	UP				S12 (1.51, 4.99E-04, 0.0), S13 (2.24, 2.52E-09, 0.29)
4:14864281-14865063	2	DOWN				S3 (1.76, 2.85E-03, 0.0), S5 (2.16, 1.06E-03, 0.0)
10:132001192-132001698	2	UP				S5 (1.52, 1.79E-04, 0.11), S12 (1.77, 3.04E-06, 0.09)
X:150250468-150251282	2	DOWN				S6 (1.51, 4.88E-03, 0.0), S15 (1.51, 4.77E-03, 0.0)
8:142550890-142551405	2	UP				S13 (1.88, 1.93E-08, 0.17), S18 (1.84, 4.02E-08, 0.28)
8:142952817-142954091	2	UP				S13 (1.95, 1.48E-09, 0.65), S18 (1.67, 7.43E-07, 0.43)
14:29228139-29229794	2	DOWN				S5 (1.57, 6.43E-04, 0.0), S13 (1.88, 1.26E-04, 0.0)
1:153750886-153751372	2	UP	SLC27A3	SLC27A3		S4 (1.7, 3.18E-09, 0.0), S5 (1.6, 6.93E-08, 0.0)
6:31430434-31431763	2	DOWN		HCP5, XXbac-BPG181B23.6		S3 (1.83, 9.64E-04, 0.09), S18 (1.53, 4.08E-03, 0.0)
17:34067870-34069102	2	DOWN				S4 (1.65, 1.00E-03, 0.0), S8 (2.3, 6.29E-05, 0.0)
14:55981681-55982191	2	UP				S9 (1.8, 7.76E-06, 0.0), S17 (2.41, 3.50E-11, 0.0)
16:70795325-70795643	2	UP		VAC14		S9 (1.98, 2.54E-06, 0.0), S12 (1.56, 8.35E-04, 0.0)
14:29225779-29226603	2	DOWN				S5 (1.61, 2.74E-04, 0.0), S13 (2.4, 4.71E-06, 0.0)
3:43810876-43811782	2	DOWN				S13 (4.78, 3.00E-06, 0.0), S15 (1.78, 6.80E-04, 0.0)
19:2289948-2290628	2	UP	LINGO3			S12 (1.65, 5.36E-06, 0.0), S19 (1.62, 9.85E-06, 0.0)
9:132899368-132899929	2	UP				S12 (1.71, 2.42E-06, 0.0), S15 (1.54, 5.95E-05, 0.0)
2:95979408-95979956	2	UP				S6 (1.54, 1.52E-04, 0.0), S12 (1.62, 4.94E-05, 0.08)
2:39913532-39913966	2	UP		TMEM178A		S12 (1.66, 4.74E-07, 0.0), S16 (2.03, 1.63E-11, 0.0)
19:33995768-33998443	2	UP				S12 (1.53, 1.96E-05, 0.03), S13 (1.6, 4.00E-06, 0.04)
15:20553898-20554762	2	UP		RP11-509A17.3		S6 (1.56, 1.81E-04, 0.38), S18 (3.59, 0.00E+00, 0.15)
6:85823924-85824506	2	UP				S12 (1.91, 2.82E-07, 0.0), S18 (1.5, 3.75E-04, 0.0)
22:18879895-18880118	1	UP				S13 (1.9, 1.98E-07, 0.64)
8:146276399-146277697	1	DOWN	C8orf33	C8orf33	BNRNA_096879	S16 (1.71, 5.04E-03, 0.01)
16:28985105-28987285	1	DOWN	SPNS1	SPNS1, RP11-264B17.3		S19 (1.59, 2.13E-03, 0.0)
14:24421790-24423921	1	DOWN	DHRS4	DHRS4-AS1		S16 (1.76, 7.41E-04, 0.1)
21:11186103-11186970	1	UP				S13 (1.73, 9.77E-06, 0.61)
17:6097193-6097831	1	UP				S13 (6.0, 0.00E+00, 0.73)
16:28935398-28937615	1	DOWN	RABEP2	RABEP2		S19 (1.54, 2.74E-03, 0.0)
22:42719822-42720298	1	UP				S13 (6.07, 0.00E+00, 0.5)
10:45719340-45720071	1	UP				S15 (4.18, 0.00E+00, 0.0)
3:133392750-133394087	1	DOWN				S13 (1.52, 3.41E-03, 0.06)
16:28961457-28963616	1	DOWN	NFATC2IP	NFATC2IP		S19 (1.63, 1.61E-03, 0.02)
19:12605563-12607056	1	DOWN				S16 (1.55, 3.11E-03, 0.0)
1:208132056-208133303	1	DOWN				S13 (1.8, 4.13E-03, 0.0)
15:90838099-90839150	1	DOWN		RN7SL736P, AC091167.1		S14 (5.26, 3.22E-03, 0.0)
7:42532744-42533867	1	DOWN				S6 (1.59, 2.26E-03, 0.0)
20:270437-271875	1	DOWN	C20orf96			S13 (1.69, 3.62E-03, 0.0)
19:52799541-52801716	1	DOWN	ZNF480	CTD-2525I3.5, ZNF480		S13 (1.62, 1.33E-03, 0.0)
6:160425927-160427863	1	DOWN		AIRN		S6 (10.48, 2.27E-07, 0.0)
1:155210166-155211312	1	DOWN	GBA	GBA		S13 (1.53, 7.52E-03, 0.5)
19:4011617-4012162	1	UP				S13 (2.68, 0.00E+00, 0.75)
14:23340624-23342078	1	DOWN	LRP10	LRP10		S15 (1.93, 9.79E-03, 0.0)
3:124838551-124840590	1	DOWN	SLC12A8	SLC12A8, RNU6-230P		S13 (1.57, 5.31E-03, 0.0)
X:100074367-100076148	1	DOWN	CSTF2	SNORA9, CSTF2		S13 (1.8, 6.05E-03, 0.0)
4:122871103-122873504	1	DOWN	TRPC3			S13 (1.51, 8.38E-03, 0.0)
9:17905667-17907960	1	DOWN				S13 (1.73, 7.08E-04, 0.0)
4:74863784-74864664	1	DOWN	CXCL5			S13 (2.47, 9.89E-04, 0.0)
12:101602831-101604266	1	DOWN	SLC5A8			S13 (1.56, 3.55E-03, 0.0)
15:69135886-69136941	1	DOWN				S3 (1.6, 9.10E-03, 0.0)
10:73648167-73649476	1	DOWN			BNRNA_012926	S6 (1.5, 4.37E-03, 0.0)
1:67217411-67219056	1	DOWN	TCTEX1D1	TCTEX1D1	BNRNA_006549	S13 (1.86, 4.13E-06, 0.0)
14:71678851-71680795	1	DOWN		RP6-91H8.1		S13 (1.76, 7.40E-03, 0.0)
14:24549399-24551488	1	DOWN	NRL			S13 (1.68, 3.70E-03, 0.0)
14:102275677-102277645	1	DOWN	PPP2R5C	PPP2R5C, CTD-2017C7.2		S13 (1.8, 5.81E-03, 0.0)
3:48507127-48509023	1	DOWN	TREX1	TREX1		S13 (2.34, 6.43E-03, 0.0)
5:173399625-173401258	1	DOWN		C5orf47		S13 (1.7, 1.37E-03, 0.0)
17:44918539-44919560	1	DOWN				S13 (1.57, 3.90E-03, 0.0)
1:16945104-16946001	1	UP		RP5-1182A14.5		S4 (1.75, 5.83E-05, 0.38)
11:119454623-119456445	1	DOWN				S13 (1.59, 8.16E-04, 0.0)
13:27580503-27581866	1	DOWN				S13 (2.47, 2.32E-05, 0.0)
6:10659729-10660732	1	UP				S17 (2.08, 2.41E-13, 0.06)
6:36354206-36356170	1	DOWN	ETV7	RP1-50J22.4		S13 (1.56, 7.87E-03, 0.0)
11:1691618-1692235	1	UP				S13 (2.13, 5.55E-10, 0.47)
18:47791950-47793208	1	DOWN	CCDC11			S13 (1.65, 6.64E-04, 0.0)
17:40335491-40337099	1	DOWN	HCRT			S13 (2.35, 2.87E-04, 0.0)
X:154254572-154256611	1	DOWN	F8, FUNDC2	FUNDC2		S13 (1.56, 8.34E-03, 0.0)
11:61263801-61264568	1	UP		RP11-286N22.10		S4 (1.56, 1.90E-05, 0.04)
19:48983123-48984888	1	DOWN		CTC-273B12.8		S13 (1.97, 1.36E-04, 0.09)
5:149533706-149535910	1	DOWN	PDGFRB	PDGFRB		S13 (1.98, 6.59E-03, 0.0)
1:216896178-216897553	1	DOWN	ESRRG	ESRRG		S13 (1.61, 4.64E-03, 0.0)
14:74183419-74186099	1	DOWN				S3 (1.61, 9.50E-04, 0.0)
17:6734379-6735748	1	DOWN	TEKT1	TEKT1		S13 (1.63, 4.15E-04, 0.0)
5:180479591-180481368	1	UP		BTNL9		S8 (1.73, 1.09E-08, 0.0)
12:109591930-109593337	1	UP	ACACB			S4 (1.56, 1.58E-13, 0.01)
2:240566040-240566817	1	UP				S18 (2.45, 3.38E-11, 0.7)
6:35694948-35696528	1	DOWN	FKBP5			S5 (1.5, 1.27E-03, 0.0)
18:596796-597883	1	DOWN	CLUL1	CLUL1		S15 (3.46, 9.74E-05, 0.0)
X:41112222-41113360	1	DOWN				S13 (2.13, 7.04E-04, 0.0)
5:3323576-3324503	1	UP			BNRNA_077850	S18 (1.96, 1.51E-08, 0.54)
11:28131591-28132545	1	DOWN	KIF18A, METTL15	KIF18A, METTL15		S5 (1.6, 4.10E-04, 0.0)
6:55038831-55041158	1	DOWN	HCRTR2			S13 (2.67, 5.64E-03, 0.0)
2:179342628-179344328	1	DOWN	FKBP7, PLEKHA3	FKBP7, PLEKHA3		S13 (1.66, 1.41E-03, 0.0)
5:150399720-150401189	1	DOWN	GPX3	GPX3		S13 (1.81, 6.63E-03, 0.0)
9:140916880-140918987	1	DOWN	CACNA1B			S13 (1.6, 4.69E-03, 0.0)
1:196846921-196847649	1	DOWN				S13 (1.95, 5.04E-03, 0.0)
6:28944788-28945823	1	DOWN		RN7SL471P		S13 (1.86, 4.33E-04, 0.0)
18:29719612-29720220	1	UP				S3 (1.53, 4.14E-08, 0.33)
9:18438240-18439253	1	DOWN				S13 (2.08, 3.58E-03, 0.0)
2:220159183-220159786	1	UP	PTPRN	PTPRN, MIR153-1		S5 (1.73, 3.15E-07, 0.0)
15:22511246-22511657	1	UP		MIR1268A		S6 (1.98, 4.37E-10, 0.09)
1:248019719-248021818	1	DOWN	TRIM58			S4 (2.12, 2.16E-03, 0.04)
7:65508589-65509716	1	DOWN				S13 (1.5, 8.04E-03, 0.25)
5:112628042-112631389	1	DOWN	MCC	MCC		S13 (1.83, 7.07E-05, 0.0)
7:128337106-128338121	1	DOWN		RNA5SP242, RNA5SP243		S5 (1.78, 2.33E-03, 0.1)
11:1552976-1553311	1	UP				S5 (1.69, 3.45E-07, 0.0)
19:18284358-18285555	1	DOWN	IFI30	IFI30		S15 (1.5, 3.74E-03, 0.0)
17:1880485-1881913	1	DOWN				S18 (1.67, 1.68E-03, 0.0)
7:61099758-61100624	1	UP				S16 (2.34, 1.75E-11, 0.34)
6:18387094-18388241	1	DOWN	RNF144B	RNF144B		S13 (2.0, 4.73E-06, 0.0)
1:201344193-201344599	1	UP	TNNT2	TNNT2		S5 (2.5, 0.00E+00, 0.0)
6:108168969-108170246	1	DOWN				S13 (1.53, 4.91E-03, 0.0)
1:21010867-21011781	1	UP		KIF17		S5 (1.62, 1.05E-06, 0.0)
6:110677886-110680091	1	DOWN	METTL24	METTL24		S13 (1.52, 4.58E-04, 0.0)
7:45196685-45198261	1	DOWN	RAMP3			S4 (1.52, 8.41E-03, 0.0)
20:36012275-36013647	1	DOWN	SRC	SRC		S13 (2.79, 6.68E-03, 0.0)
4:140925208-140926267	1	DOWN				S5 (2.02, 5.54E-04, 0.0)
12:42325864-42326982	1	DOWN		RP11-630C16.2		S13 (2.35, 4.45E-04, 0.0)
13:26062906-26063962	1	DOWN				S13 (2.03, 4.88E-03, 0.0)
6:29719824-29721270	1	DOWN		Y_RNA, IFITM4P, XXbac-BPG170G13.32		S19 (1.59, 9.38E-04, 0.17)
2:180275781-180276057	1	UP				S13 (1.54, 6.74E-05, 0.0)
X:46987888-46989716	1	DOWN			BNRNA_108044	S13 (1.52, 7.32E-03, 0.17)
12:10516400-10518420	1	DOWN		RP11-277P12.20		S13 (1.5, 4.76E-03, 0.0)
X:70711823-70713038	1	DOWN		Y_RNA, TAF1, INGX		S15 (2.89, 5.71E-05, 0.0)
4:57371209-57373081	1	DOWN	ARL9			S13 (1.53, 1.08E-05, 0.0)
4:148078996-148079930	1	DOWN				S5 (1.94, 1.73E-04, 0.0)
4:55405300-55406426	1	DOWN				S5 (1.66, 1.08E-03, 0.0)
2:71227924-71228600	1	DOWN				S13 (2.31, 6.83E-03, 0.0)
22:32365845-32367386	1	DOWN		CTA-342B11.2		S13 (2.03, 3.14E-05, 0.0)
8:61325121-61326490	1	DOWN		RP11-163N6.2		S13 (1.54, 5.37E-03, 0.13)
16:23689396-23690818	1	DOWN	PLK1	PLK1		S13 (1.52, 4.52E-03, 0.0)
6:42752924-42753184	1	UP				S13 (1.61, 6.58E-06, 0.17)
10:129815930-129817204	1	DOWN				S13 (1.68, 1.60E-03, 0.0)
5:14798273-14798638	1	UP		RBBP4P1		S13 (1.55, 4.38E-06, 0.71)
3:184300647-184302428	1	DOWN				S18 (1.62, 7.83E-03, 0.0)
16:28890386-28891887	1	DOWN	ATP2A1	RP11-22P6.3, SNORA43		S19 (1.63, 8.77E-05, 0.0)
3:93560199-93560871	1	DOWN		RNU6-488P		S5 (1.74, 3.12E-03, 0.2)
1:948159-949903	1	DOWN	ISG15	RP11-54O7.11		S5 (1.63, 8.00E-04, 0.07)
7:148638929-148639406	1	UP		RNY5		S6 (2.12, 1.64E-09, 0.09)
12:8068548-8068855	1	UP				S13 (2.07, 1.89E-09, 0.0)
20:34203311-34207967	1	DOWN	SPAG4	SPAG4		S13 (1.52, 1.21E-04, 0.0)
6:37503234-37504745	1	DOWN				S5 (2.01, 3.04E-04, 0.0)
3:32822040-32823396	1	DOWN				S13 (1.52, 1.61E-03, 0.0)
8:49647186-49648711	1	DOWN	EFCAB1	EFCAB1		S13 (1.68, 9.79E-03, 0.0)
21:46287283-46287614	1	UP		PTTG1IP		S3 (1.51, 9.98E-05, 0.0)
10:13200351-13200779	1	UP		BTBD7P1, RP11-730A19.7		S13 (1.68, 5.87E-08, 0.63)
15:22544768-22545488	1	UP		RP11-603B24.2		S6 (1.73, 3.65E-06, 0.75)
17:42004224-42005111	1	DOWN		RP11-527L4.6		S13 (1.9, 4.32E-03, 0.0)
12:120763256-120764200	1	DOWN	PLA2G1B			S13 (1.89, 1.21E-03, 0.0)
1:210542908-210543238	1	UP				S3 (2.98, 0.00E+00, 0.0)
15:22514051-22514801	1	UP		MIR1268A		S6 (1.53, 5.64E-05, 0.18)
8:144357587-144359663	1	DOWN		GLI4		S13 (1.5, 9.52E-03, 0.0)
2:149645056-149646309	1	DOWN		AC105402.4		S13 (1.71, 1.57E-03, 0.0)
6:152763060-152763385	1	UP				S8 (1.56, 1.51E-05, 0.0)
10:22633811-22635294	1	DOWN	SPAG6	SPAG6		S8 (1.97, 7.60E-03, 0.0)
11:113906628-113907557	1	DOWN				S13 (1.51, 8.42E-04, 0.0)
2:73404004-73405314	1	DOWN				S13 (2.15, 9.30E-04, 0.0)
1:156260845-156261816	1	DOWN		C1orf85		S4 (1.8, 4.80E-03, 0.0)
13:23412013-23412812	1	DOWN		IPMKP1		S13 (3.19, 1.15E-03, 0.0)
1:167598919-167600449	1	DOWN	RCSD1	RP3-455J7.4, RCSD1		S6 (1.65, 8.04E-04, 0.0)
4:176592547-176593154	1	UP				S13 (1.59, 4.76E-07, 0.27)
15:20477309-20478292	1	UP				S18 (3.14, 0.00E+00, 0.25)
10:8373940-8375022	1	DOWN				S6 (2.05, 8.10E-04, 0.0)
7:533386-534384	1	UP		AC147651.1		S9 (1.78, 2.16E-07, 0.02)
1:117188953-117189947	1	DOWN	IGSF3			S13 (1.73, 6.55E-03, 0.67)
4:6660107-6661013	1	DOWN			BNRNA_071844	S5 (1.93, 2.84E-03, 0.2)
5:151303499-151305572	1	DOWN	GLRA1	GLRA1		S13 (1.84, 5.30E-05, 0.0)
3:119012411-119014515	1	DOWN	ARHGAP31			S6 (1.83, 4.93E-08, 0.0)
2:127413613-127414633	1	DOWN	GYPC	GYPC		S13 (2.92, 1.57E-04, 0.0)
3:4909092-4911027	1	DOWN				S5 (1.71, 1.44E-05, 0.05)
10:126135465-126137079	1	DOWN	NKX1-2	RP13-238F13.5, RP13-238F13.3		S8 (1.68, 7.91E-03, 0.0)
4:122300878-122302468	1	DOWN	QRFPR	QRFPR		S3 (2.69, 1.55E-04, 0.0)
18:55914275-55915360	1	DOWN		NEDD4L		S13 (1.77, 4.64E-04, 0.0)
2:74641601-74643038	1	UP	C2orf81	AC005041.11		S16 (1.92, 0.00E+00, 0.02)
8:19796404-19798639	1	DOWN	LPL	LPL		S13 (3.07, 2.96E-03, 0.0)
16:30410805-30412463	1	DOWN				S5 (1.55, 3.80E-03, 0.0)
10:88727857-88729112	1	UP	MMRN2, ADIRF	ADIRF-AS1, ADIRF, RP11-96C23.15, RP11-96C23.5		S12 (1.53, 6.46E-08, 0.0)
X:152907768-152909720	1	UP	DUSP9	DUSP9		S13 (1.63, 7.09E-05, 0.0)
2:234776447-234777302	1	DOWN		MSL3P1		S5 (1.7, 6.06E-03, 0.0)
11:132933777-132934754	1	DOWN				S13 (2.72, 2.99E-03, 0.0)
1:47644248-47645633	1	DOWN		CYP4A22-AS1, LINC00853		S13 (3.7, 5.55E-05, 0.0)
18:45120413-45120686	1	UP				S13 (2.12, 5.00E-11, 0.0)
3:48274230-48274859	1	DOWN				S5 (4.18, 7.73E-03, 0.0)
2:14395322-14395899	1	DOWN				S13 (1.51, 4.16E-03, 0.0)
10:24907207-24908153	1	DOWN				S13 (3.41, 9.23E-04, 0.0)
2:240895893-240896230	1	UP				S13 (1.66, 8.94E-06, 0.0)
17:69971498-69972178	1	UP				S13 (2.3, 6.20E-13, 0.5)
X:115014610-115015069	1	UP			BNRNA_110486	S3 (1.62, 9.84E-05, 0.11)
1:177150254-177151496	1	DOWN				S13 (1.71, 2.27E-03, 0.0)
7:47620479-47621935	1	UP	TNS3	TNS3		S4 (1.65, 1.15E-11, 0.0)
5:170845539-170848870	1	DOWN	FGF18			S13 (1.67, 1.29E-04, 0.0)
7:149916635-149918461	1	DOWN			BNRNA_092215	S5 (1.68, 6.00E-03, 0.54)
2:65086320-65087483	1	DOWN				S15 (1.91, 6.28E-03, 0.0)
15:82042076-82043104	1	DOWN				S13 (1.97, 2.20E-03, 0.0)
19:29283865-29285260	1	DOWN		CTC-478M6.1		S6 (2.65, 2.30E-04, 0.0)
4:54957132-54958928	1	DOWN				S13 (1.58, 4.51E-04, 0.09)
11:69257982-69258995	1	DOWN		AP000439.2		S3 (2.5, 7.37E-05, 0.0)
4:103939738-103941545	1	DOWN	SLC9B1	SLC9B1		S13 (1.54, 3.62E-03, 0.0)
9:85834007-85835559	1	DOWN		RP11-439K3.1		S6 (1.95, 1.14E-03, 0.0)
7:27274910-27275679	1	UP				S19 (1.51, 9.07E-05, 0.0)
2:25383782-25384909	1	UP				S15 (1.56, 1.54E-05, 0.0)
1:45792086-45793380	1	DOWN	HPDL			S13 (1.95, 6.30E-07, 0.13)
11:1427677-1428744	1	UP	BRSK2			S12 (1.77, 4.61E-08, 0.0)
20:61467548-61468354	1	DOWN		COL9A3		S13 (4.86, 4.74E-04, 0.0)
22:47549784-47551466	1	DOWN				S5 (1.84, 8.35E-04, 0.0)
13:53423937-53426203	1	DOWN	PCDH8		BNRNA_026534	S5 (2.45, 7.93E-06, 0.0)
19:52956371-52957585	1	DOWN	ZNF578	ZNF578		S6 (4.57, 1.52E-03, 0.0)
15:20988488-20989565	1	DOWN				S13 (4.96, 9.72E-07, 0.5)
11:73692855-73695125	1	DOWN	UCP2	UCP2		S6 (1.69, 1.96E-03, 0.0)
11:7694979-7695544	1	UP	CYB5R2	CYB5R2		S13 (1.83, 4.99E-06, 0.0)
10:115322935-115323581	1	DOWN				S13 (1.93, 1.00E-03, 0.0)
2:149859772-149860120	1	UP				S19 (1.51, 1.56E-04, 0.0)
2:98962930-98963595	1	UP	CNGA3	AC092675.4		S4 (1.59, 2.92E-07, 0.0)
5:66123837-66125365	1	DOWN	MAST4	MAST4		S18 (1.68, 1.52E-04, 0.0)
16:75528111-75529535	1	DOWN	CHST6			S18 (1.69, 1.93E-03, 0.06)
6:10588775-10589326	1	UP				S8 (2.52, 1.69E-11, 0.0)
14:94684541-94685201	1	UP				S17 (1.53, 2.49E-04, 0.42)
13:28673451-28675423	1	DOWN	FLT3	FLT3		S13 (1.5, 3.71E-04, 0.0)
8:23380671-23381876	1	DOWN				S13 (2.53, 5.73E-04, 0.0)
X:85402741-85404057	1	DOWN	DACH2	DACH2		S6 (1.76, 3.75E-03, 0.0)
2:64454920-64455997	1	DOWN		AC074289.1		S13 (1.52, 9.22E-03, 0.0)
8:22446105-22447598	1	DOWN	AC037459.4	PDLIM2		S13 (1.66, 7.97E-03, 0.0)
7:129780880-129782180	1	DOWN		RP11-775D22.2		S8 (1.62, 9.76E-03, 0.0)
11:133920445-133921083	1	DOWN				S6 (1.84, 3.99E-03, 0.33)
8:49468496-49469265	1	DOWN		RP11-567J20.2		S5 (1.53, 3.86E-03, 0.0)
9:129261509-129262715	1	DOWN				S13 (2.48, 7.69E-05, 0.0)
15:101548305-101548997	1	DOWN				S5 (2.35, 3.13E-03, 0.0)
14:95981911-95983627	1	DOWN	RP11-1070N10.3			S13 (1.52, 2.71E-04, 0.0)
2:228582267-228583175	1	DOWN	SLC19A3	SLC19A3		S18 (1.77, 5.39E-05, 0.0)
6:147178660-147179482	1	DOWN		RP11-497D6.3		S5 (1.5, 3.08E-03, 0.0)
16:67270777-67271918	1	UP		FHOD1, SLC9A5		S9 (1.82, 2.19E-11, 0.0)
8:95273755-95275194	1	DOWN	GEM	GEM		S6 (2.31, 9.86E-04, 0.0)
17:38776126-38776884	1	DOWN				S13 (1.52, 6.02E-03, 0.0)
8:1113224-1114244	1	DOWN				S18 (1.7, 8.72E-03, 0.0)
15:27136611-27137324	1	DOWN				S13 (2.12, 3.24E-03, 0.0)
1:42180572-42180958	1	UP				S13 (1.55, 1.35E-04, 0.0)
8:144267339-144267872	1	DOWN				S8 (3.39, 2.38E-03, 0.0)
7:70294142-70294839	1	DOWN				S8 (2.01, 6.25E-03, 0.0)
20:62295958-62296802	1	DOWN		RTEL1		S13 (1.71, 2.35E-03, 0.0)
8:12988914-12991618	1	DOWN	DLC1	DLC1		S6 (1.86, 4.00E-03, 0.0)
1:34731623-34732753	1	DOWN				S13 (1.53, 5.24E-03, 0.0)
1:235256568-235257422	1	DOWN			BNRNA_009065	S18 (1.79, 8.40E-03, 0.0)
15:20551712-20552511	1	UP		RP11-509A17.3		S18 (2.75, 0.00E+00, 0.11)
7:127176565-127177472	1	DOWN			BNRNA_091771	S6 (1.67, 1.85E-03, 0.0)
12:42417505-42418354	1	DOWN				S6 (2.25, 5.41E-03, 0.0)
17:16648715-16649584	1	DOWN		UPF3AP1		S13 (2.54, 1.79E-03, 0.5)
4:96465300-96465672	1	UP				S4 (1.57, 2.80E-04, 0.0)
5:14250127-14251093	1	DOWN				S13 (1.7, 3.16E-03, 0.0)
9:98256087-98257113	1	DOWN		RP11-435O5.6, PTCH1		S15 (1.64, 6.05E-04, 0.0)
6:40995411-40996693	1	DOWN				S13 (1.7, 3.74E-03, 0.0)
6:125684122-125685124	1	DOWN				S5 (2.31, 4.85E-03, 0.0)
4:160321958-160322862	1	DOWN				S3 (1.81, 1.27E-03, 0.0)
2:73089325-73090353	1	DOWN				S13 (3.11, 1.90E-05, 0.0)
1:32180683-32181609	1	UP				S6 (1.56, 3.39E-07, 0.0)
7:82188698-82189075	1	UP				S6 (1.6, 8.20E-06, 0.0)
11:133902087-133904401	1	DOWN		RP11-713P17.3		S13 (2.11, 2.63E-03, 0.0)
12:127864986-127866125	1	DOWN				S6 (2.15, 2.84E-04, 0.0)
14:28733414-28734186	1	DOWN		BNIP3P1		S6 (1.7, 9.41E-03, 0.67)
8:73162784-73164367	1	DOWN		RP11-656G20.1		S3 (1.74, 4.24E-05, 0.05)
17:61615147-61616307	1	DOWN				S13 (1.71, 3.90E-04, 0.0)
3:32442656-32443702	1	DOWN				S13 (2.17, 3.84E-03, 0.0)
14:62034937-62036093	1	DOWN	RP11-47I22.3	RP11-47I22.2, RP11-47I22.3		S5 (2.34, 8.62E-05, 0.0)
14:34417996-34420625	1	DOWN	EGLN3			S18 (1.79, 2.09E-04, 0.0)
2:87883311-87884286	1	DOWN				S5 (4.0, 1.09E-03, 0.5)
9:114289630-114289940	1	UP				S19 (1.99, 3.61E-12, 0.0)
22:45680372-45681233	1	DOWN	UPK3A			S13 (1.54, 1.29E-03, 0.0)
7:4831890-4832609	1	UP				S5 (1.6, 2.67E-07, 0.0)
3:9904258-9904814	1	UP				S6 (1.78, 1.89E-07, 0.0)
16:643722-644916	1	DOWN				S13 (1.73, 2.48E-03, 0.0)
4:159937779-159938040	1	UP				S9 (1.69, 1.05E-06, 0.0)
1:27324126-27324826	1	DOWN				S13 (4.35, 4.90E-05, 0.0)
19:13171702-13172567	1	DOWN				S13 (1.55, 4.73E-04, 0.0)
10:122843976-122844393	1	UP				S13 (1.59, 6.66E-07, 0.0)
17:42173072-42173553	1	UP				S19 (1.83, 3.56E-09, 0.0)
12:133306298-133306741	1	UP	ANKLE2			S5 (1.57, 2.02E-06, 0.0)
11:4414177-4415365	1	DOWN	TRIM21			S6 (1.57, 1.08E-03, 0.0)
3:185839396-185840345	1	UP				S4 (1.8, 6.52E-08, 0.03)
9:44226709-44227939	1	DOWN				S3 (1.76, 8.32E-04, 0.75)
17:37182922-37184112	1	DOWN		CTD-2206N4.2, LRRC37A11P		S5 (1.86, 3.47E-03, 0.29)
7:120628326-120629099	1	DOWN	CPED1	CPED1		S5 (1.61, 1.23E-03, 0.0)
12:56131414-56132876	1	DOWN			BNRNA_023412	S13 (1.62, 6.01E-03, 0.0)
5:6730510-6730783	1	UP				S19 (1.7, 1.80E-06, 0.0)
20:62328048-62328506	1	UP	TNFRSF6B			S19 (1.77, 1.12E-05, 0.0)
9:87654864-87656323	1	DOWN			BNRNA_100665	S5 (1.81, 1.74E-03, 0.0)
X:71528938-71529231	1	UP	CITED1			S9 (1.71, 1.93E-05, 0.0)
17:65991543-65992816	1	DOWN	C17orf58	RP11-855A2.5		S8 (2.01, 2.63E-03, 0.36)
2:43903078-43903929	1	DOWN		AC011242.6		S13 (2.82, 1.04E-04, 0.0)
X:53467310-53469358	1	DOWN				S13 (1.67, 5.80E-05, 0.0)
20:62725715-62726384	1	UP				S13 (1.66, 5.85E-06, 0.22)
1:205399295-205400313	1	DOWN				S15 (1.58, 2.37E-03, 0.0)
3:194118590-194119217	1	UP	GP5			S13 (1.55, 6.90E-06, 0.0)
13:30969090-30970154	1	DOWN				S6 (1.54, 6.18E-03, 0.0)
6:167846281-167847189	1	UP				S13 (1.96, 5.88E-07, 0.54)
5:170349039-170349940	1	DOWN		RANBP17		S5 (1.82, 4.21E-04, 0.0)
22:32346222-32346540	1	UP				S19 (1.53, 8.27E-06, 0.0)
1:119869542-119870659	1	DOWN		RP11-418J17.3, RP5-834N19.1		S13 (5.9, 2.71E-04, 0.0)
5:140098034-140098439	1	UP		VTRNA1-2		S6 (2.4, 3.72E-11, 0.14)
22:50025585-50026469	1	DOWN				S6 (3.46, 2.81E-04, 0.0)
17:7942338-7942964	1	UP	ALOX15B	ALOX15B		S4 (1.94, 8.91E-09, 0.0)
19:30214743-30215867	1	DOWN				S13 (2.07, 2.58E-04, 0.0)
1:44704052-44704527	1	UP				S15 (1.74, 3.28E-06, 0.0)
10:88391568-88392498	1	DOWN		RPL7AP8		S6 (7.35, 4.29E-06, 0.0)
7:131242298-131243222	1	DOWN	PODXL	PODXL		S13 (2.9, 1.58E-04, 0.0)
3:38039936-38040612	1	DOWN		VILL		S3 (1.51, 3.50E-04, 0.0)
5:178565097-178565993	1	UP				S13 (1.84, 1.17E-10, 0.0)
9:125108733-125109895	1	DOWN				S18 (1.77, 3.31E-04, 0.0)
10:50886875-50888128	1	DOWN	C10orf53			S4 (1.55, 3.42E-05, 0.05)
6:113993751-113994369	1	UP				S8 (1.82, 1.22E-05, 0.0)
12:132659220-132662224	1	UP				S15 (1.53, 4.34E-04, 0.0)
3:184971381-184972400	1	DOWN	EHHADH	EHHADH, MIR5588		S6 (4.08, 8.44E-07, 0.0)
19:51684585-51685384	1	UP		CTD-3187F8.14		S18 (1.52, 1.72E-05, 0.0)
2:219136914-219137654	1	DOWN	AAMP, PNKD	PNKD		S18 (2.07, 6.08E-03, 0.0)
12:111332197-111332855	1	DOWN				S15 (1.61, 3.06E-05, 0.0)
3:5028278-5029325	1	DOWN				S13 (2.43, 5.27E-04, 0.0)
8:91092848-91095536	1	DOWN	CALB1	CALB1		S5 (1.56, 1.79E-03, 0.0)
12:113567727-113569130	1	UP				S12 (1.51, 3.37E-06, 0.0)
2:241643969-241644316	1	UP				S19 (1.67, 4.12E-07, 0.0)
21:42496932-42497220	1	UP				S18 (1.81, 6.40E-07, 0.0)
9:124413286-124415207	1	DOWN	DAB2IP	DAB2IP		S18 (1.56, 8.83E-03, 0.0)
4:1993228-1995187	1	DOWN	NELFA	NELFA		S8 (1.95, 7.37E-04, 0.0)
17:79614629-79615757	1	DOWN		NPLOC4		S8 (1.61, 4.00E-03, 0.0)
4:25089805-25091215	1	DOWN				S5 (1.6, 6.17E-03, 0.0)
18:45120761-45121876	1	DOWN				S13 (1.79, 5.06E-03, 0.0)
12:83515607-83516786	1	DOWN				S3 (1.5, 8.45E-03, 0.07)
3:156533785-156535533	1	DOWN		LINC00886		S18 (1.78, 1.33E-04, 0.0)
1:27357735-27358813	1	DOWN				S13 (1.97, 2.56E-04, 0.0)
15:99408458-99410351	1	DOWN				S5 (2.01, 3.52E-05, 0.0)
19:10534420-10535794	1	DOWN				S13 (1.59, 2.48E-03, 0.0)
9:132459119-132460510	1	DOWN				S6 (1.6, 1.55E-05, 0.0)
10:112289871-112290511	1	DOWN				S8 (1.9, 1.11E-03, 0.0)
10:100027379-100028735	1	DOWN	LOXL4			S3 (1.82, 3.37E-03, 0.0)
1:11561701-11562517	1	UP				S12 (1.59, 1.17E-05, 0.0)
18:13823877-13824646	1	DOWN	MC5R	AP001525.1		S5 (2.21, 1.56E-04, 0.0)
9:72027587-72028208	1	UP			BNRNA_100370	S12 (1.69, 2.55E-07, 0.0)
16:81711828-81712188	1	UP				S5 (1.93, 6.47E-07, 0.0)
12:117037078-117037575	1	UP		RP11-497G19.3		S6 (1.51, 1.05E-06, 0.0)
17:74953516-74954699	1	DOWN		RP11-87G24.6		S13 (1.53, 3.37E-03, 0.0)
8:26456264-26456547	1	UP				S19 (1.51, 1.52E-05, 0.0)
18:47729899-47730740	1	DOWN				S5 (1.56, 9.96E-03, 0.0)
14:105066308-105066923	1	DOWN				S6 (4.08, 2.73E-03, 0.0)
8:884160-885530	1	DOWN				S13 (2.93, 6.28E-05, 0.0)
16:81678319-81679741	1	DOWN	CMIP	CMIP		S6 (2.59, 9.52E-04, 0.0)
8:1840627-1841211	1	DOWN				S13 (1.95, 8.63E-04, 0.0)
10:103325656-103327085	1	DOWN				S13 (1.7, 3.39E-04, 0.0)
11:15094598-15096743	1	DOWN	CALCB			S13 (1.59, 7.42E-04, 0.0)
2:65800327-65800909	1	DOWN				S6 (3.79, 3.04E-04, 0.0)
7:1979253-1980377	1	DOWN	MAD1L1			S13 (1.71, 7.32E-04, 0.0)
11:124628003-124629591	1	DOWN		ESAM, RP11-677M14.3		S13 (1.59, 1.70E-03, 0.0)
1:161734516-161735532	1	UP	ATF6	RP11-474I16.8		S6 (1.74, 1.28E-07, 0.0)
17:81037797-81039903	1	DOWN	METRNL			S6 (2.13, 2.12E-03, 0.0)
17:164206-166968	1	UP				S18 (1.55, 4.56E-04, 0.65)
16:89074387-89075954	1	UP				S18 (2.03, 5.47E-09, 0.69)
20:43945191-43945538	1	UP				S12 (1.5, 3.98E-05, 0.0)
11:40301682-40302997	1	DOWN				S13 (2.39, 3.07E-03, 0.0)
10:62537672-62538964	1	DOWN	CDK1	CDK1		S18 (1.73, 7.71E-03, 0.0)
15:96900081-96900782	1	DOWN				S5 (3.17, 5.38E-05, 0.0)
6:167317508-167319937	1	DOWN	RPS6KA2	RPS6KA2-AS1		S13 (1.57, 1.67E-04, 0.09)
19:14516321-14517718	1	DOWN		CTC-548K16.5, CD97		S13 (3.14, 5.68E-06, 0.0)
19:46056485-46057555	1	DOWN				S8 (1.7, 1.38E-03, 0.0)
1:204319292-204320703	1	DOWN				S5 (1.5, 3.11E-03, 0.0)
6:74098353-74099218	1	DOWN				S13 (1.62, 3.04E-03, 0.0)
1:210465415-210466396	1	DOWN				S6 (1.87, 2.12E-03, 0.0)
22:42712926-42715018	1	DOWN				S5 (1.77, 6.07E-04, 0.0)
4:15704305-15705176	1	DOWN	BST1			S18 (1.75, 4.06E-03, 0.0)
8:86157433-86158633	1	DOWN	CA13	RP11-219B4.5		S13 (2.49, 7.62E-08, 0.0)
20:60811520-60812350	1	UP	OSBPL2			S13 (1.85, 6.81E-09, 0.0)
17:27346614-27347300	1	DOWN		RP11-321A17.3		S13 (2.27, 4.43E-05, 0.0)
10:28115473-28115711	1	UP				S12 (1.57, 1.12E-04, 0.0)
3:196721686-196722660	1	UP				S12 (1.75, 1.81E-07, 0.0)
11:123062937-123066844	1	DOWN	CLMP			S8 (1.51, 2.42E-03, 0.0)
7:99105216-99105523	1	UP				S16 (1.56, 1.28E-05, 0.05)
16:85722033-85723283	1	DOWN	GINS2			S5 (1.95, 1.44E-03, 0.0)
7:22603082-22603553	1	UP		AC002480.3		S8 (1.57, 8.33E-05, 0.0)
6:110496779-110497077	1	UP				S13 (1.92, 4.48E-07, 0.0)
2:27957870-27959087	1	DOWN				S13 (1.59, 4.24E-03, 0.0)
20:25519817-25520849	1	DOWN				S5 (2.41, 1.14E-03, 0.0)
X:38078901-38080654	1	DOWN	SRPX	RP13-43E11.1		S13 (1.9, 5.15E-06, 0.0)
11:126859961-126860629	1	DOWN		MIR3167, RP11-688I9.2		S5 (1.95, 1.40E-03, 0.0)
3:128215824-128217153	1	DOWN				S5 (1.78, 1.64E-03, 0.0)
11:128377092-128377348	1	UP	ETS1			S17 (1.55, 3.57E-04, 0.0)
9:75141636-75142976	1	DOWN		snoU13		S5 (2.33, 3.97E-04, 0.0)
4:72101334-72104629	1	DOWN				S5 (2.0, 5.05E-03, 0.0)
16:57978958-57979490	1	UP		CNGB1		S8 (1.51, 5.65E-04, 0.0)
19:51823625-51824014	1	UP				S19 (1.53, 3.88E-05, 0.0)
2:131009637-131011029	1	DOWN		MED15P5		S13 (1.87, 3.27E-04, 0.25)
9:124308010-124308849	1	DOWN				S5 (1.86, 2.54E-03, 0.0)
18:77138596-77139060	1	UP				S3 (1.54, 1.44E-06, 0.0)
11:61451339-61452822	1	DOWN				S6 (1.88, 1.37E-03, 0.0)
10:81743020-81743685	1	DOWN	SFTPD	RP11-479O17.7, ZNRF2P3		S13 (1.99, 1.53E-04, 0.0)
10:118892062-118892598	1	UP				S16 (1.51, 4.53E-04, 0.0)
11:111100811-111101906	1	DOWN				S6 (1.51, 5.73E-03, 0.2)
8:10191684-10193204	1	DOWN		RP11-212F11.1		S8 (1.74, 1.32E-03, 0.0)
10:125753728-125754526	1	DOWN				S13 (2.3, 2.06E-04, 0.0)
9:19934143-19935210	1	DOWN				S6 (1.57, 1.14E-03, 0.0)
2:9910767-9911051	1	UP		RP11-521D12.5		S12 (2.04, 2.90E-10, 0.0)
15:93606339-93606688	1	UP		RGMA		S15 (1.76, 1.41E-05, 0.33)
22:42833289-42834408	1	DOWN		CTA-126B4.7		S5 (1.85, 4.12E-06, 0.0)
1:110229911-110231192	1	UP	GSTM1	GSTM1		S16 (1.6, 4.42E-04, 0.24)
3:42114473-42114813	1	UP				S19 (1.51, 2.77E-04, 0.0)
1:177130093-177130636	1	UP				S16 (1.94, 6.48E-06, 0.0)
X:138284463-138287883	1	DOWN	FGF13			S6 (1.53, 7.86E-04, 0.0)
3:194053906-194054788	1	DOWN				S6 (3.14, 5.56E-05, 0.0)
19:19256304-19257162	1	UP				S19 (1.88, 5.58E-06, 0.0)
10:43837838-43838235	1	UP		RNU6ATAC11P		S12 (1.57, 4.93E-04, 0.0)
1:160951112-160952295	1	DOWN				S13 (1.63, 3.82E-06, 0.0)
15:22387007-22387797	1	UP				S9 (1.57, 5.63E-04, 0.06)
15:41218196-41218701	1	UP				S6 (1.5, 1.79E-05, 0.0)
10:134896654-134897382	1	UP				S19 (1.53, 8.19E-08, 0.0)
3:127473185-127473744	1	UP				S14 (1.58, 2.30E-06, 0.0)
9:128927373-128927643	1	UP				S12 (1.51, 2.25E-04, 0.0)
3:57203901-57204721	1	DOWN	IL17RD	IL17RD		S6 (5.53, 4.10E-05, 0.0)
20:25128453-25129953	1	DOWN		RP4-738P15.1		S13 (1.68, 4.65E-05, 0.0)
11:122310752-122312501	1	DOWN			BNRNA_019285	S6 (1.8, 2.06E-03, 0.0)
3:62109743-62110397	1	DOWN		RP11-154D3.1		S13 (6.37, 4.00E-07, 0.0)
11:503723-504979	1	UP	RNH1	RNH1		S13 (1.52, 6.96E-06, 0.0)
16:7559835-7560931	1	DOWN	RBFOX1			S3 (2.02, 1.11E-03, 0.0)
17:34274320-34274702	1	DOWN				S13 (2.08, 2.85E-04, 0.0)
15:74537398-74538477	1	DOWN				S5 (2.27, 4.56E-04, 0.0)
2:238499748-238500402	1	UP	RAB17, AC104667.3	RAB17, AC104667.3		S13 (1.7, 3.94E-07, 0.0)
3:45076866-45078065	1	DOWN		RNU5B-3P		S3 (1.67, 1.87E-03, 0.0)
1:101701221-101703383	1	DOWN	S1PR1	RP4-575N6.4, S1PR1		S5 (2.35, 6.09E-04, 0.0)
11:50256985-50257645	1	UP		RP11-347H15.4		S14 (1.92, 1.19E-06, 0.0)
19:49219475-49220708	1	DOWN	MAMSTR			S6 (1.66, 4.74E-03, 0.2)
13:44720746-44722073	1	UP				S15 (1.53, 2.48E-05, 0.02)
9:133892368-133892618	1	UP				S12 (1.64, 1.31E-03, 0.0)
16:83349908-83350316	1	UP				S12 (1.65, 9.01E-06, 0.0)
15:85131113-85131938	1	UP				S9 (1.56, 2.96E-07, 0.11)
1:113261269-113262076	1	DOWN	FAM19A3			S13 (2.21, 2.33E-03, 0.0)
6:3023207-3024069	1	UP		HTATSF1P2, RP1-90J20.11		S17 (1.54, 3.12E-03, 0.0)
X:149715571-149716786	1	UP				S5 (1.73, 1.02E-09, 0.0)
11:44948703-44949295	1	DOWN		TSPAN18		S8 (1.67, 4.58E-03, 0.0)
19:2632951-2634172	1	DOWN		CTC-265F19.3		S6 (2.66, 4.25E-04, 0.0)
16:5665837-5666710	1	DOWN		RP11-124K4.1		S13 (2.77, 1.94E-05, 0.0)
16:11808205-11808545	1	UP				S13 (1.51, 1.87E-03, 0.25)
8:143269750-143270348	1	UP			BNRNA_093526	S12 (1.56, 6.60E-05, 0.06)
4:188284075-188284495	1	UP				S12 (1.97, 2.74E-05, 0.0)
3:24533043-24533437	1	UP				S12 (1.6, 8.49E-05, 0.0)
11:111307218-111307560	1	UP		POU2AF1		S19 (1.51, 4.26E-04, 0.07)
9:132953647-132954182	1	UP		NCS1		S13 (1.61, 9.49E-05, 0.0)
2:38892658-38893768	1	DOWN	GALM	GALM		S13 (1.93, 8.19E-03, 0.25)
14:91790145-91791449	1	DOWN				S5 (1.52, 5.27E-03, 0.0)
13:109440440-109440788	1	UP				S13 (1.59, 4.07E-05, 0.0)
1:204118663-204119258	1	UP	ETNK2			S12 (1.6, 1.30E-07, 0.0)
3:193858395-193859936	1	DOWN				S13 (2.18, 3.33E-04, 0.0)
10:65027065-65029367	1	DOWN	JMJD1C	JMJD1C		S13 (1.95, 5.65E-04, 0.0)
14:23706799-23707522	1	DOWN				S5 (1.68, 4.52E-03, 0.0)
21:40434180-40435001	1	UP				S13 (1.51, 1.53E-04, 0.0)
22:33446510-33448812	1	DOWN				S13 (3.38, 6.93E-05, 0.0)
19:19642792-19643164	1	UP				S19 (1.59, 1.52E-05, 0.0)
7:1329308-1330686	1	DOWN				S13 (1.83, 1.31E-03, 0.0)
15:20506727-20507495	1	UP				S18 (1.6, 1.65E-04, 0.33)
2:30569623-30569989	1	UP		AC109642.1		S12 (1.87, 1.27E-05, 0.0)
GL000204.1:66053-66710	1	UP				S18 (1.89, 4.52E-05, 0.05)
9:131012898-131013957	1	UP				S19 (1.56, 7.55E-07, 0.22)
17:38716672-38717240	1	UP	CCR7			S17 (1.51, 3.28E-05, 0.0)
22:20144720-20145053	1	UP				S13 (1.51, 4.76E-05, 0.0)
9:36780011-36780676	1	DOWN				S6 (2.1, 9.46E-04, 0.0)
18:60649707-60650116	1	UP				S16 (1.69, 2.50E-07, 0.0)
4:13658321-13658695	1	UP		RP11-341G5.1, AC098830.1	BNRNA_072056	S13 (1.58, 3.25E-06, 0.0)
22:43816712-43818679	1	DOWN				S5 (1.63, 3.22E-04, 0.0)
1:211828206-211828817	1	UP		AL356310.1		S18 (1.61, 8.77E-06, 0.0)
2:56420277-56420801	1	UP				S4 (1.7, 5.99E-06, 0.0)
4:153600723-153601508	1	DOWN	TMEM154			S4 (1.86, 5.91E-04, 0.0)
12:80906960-80907437	1	UP		PTPRQ		S15 (1.61, 4.45E-06, 0.0)
2:79596378-79596908	1	UP				S18 (1.53, 4.40E-06, 0.0)
13:21892939-21893826	1	DOWN		GRK6P1		S13 (1.61, 1.54E-03, 0.0)
1:156215198-156216088	1	DOWN	PAQR6	PAQR6		S8 (1.67, 1.83E-03, 0.0)
11:96074307-96076999	1	DOWN	MAML2	MIR1260B		S5 (1.7, 1.69E-03, 0.0)
9:36192654-36193277	1	UP	CLTA	CLTA		S19 (1.56, 2.35E-05, 0.0)
2:95966295-95966772	1	UP				S19 (1.52, 1.16E-05, 0.0)
14:21100680-21101185	1	UP				S4 (1.53, 4.86E-08, 0.0)
22:37605545-37605938	1	UP	SSTR3			S12 (1.56, 3.82E-05, 0.0)
9:132954419-132954776	1	UP		NCS1		S6 (1.56, 3.17E-04, 0.0)
15:78052259-78052841	1	UP				S12 (1.67, 2.42E-06, 0.0)
9:34809326-34810959	1	DOWN				S8 (1.52, 1.66E-05, 0.44)
19:15471326-15471798	1	UP				S8 (1.6, 4.45E-05, 0.0)
3:123550029-123550594	1	UP				S13 (1.51, 6.15E-04, 0.0)
10:100068907-100069498	1	UP				S13 (1.5, 3.43E-04, 0.0)
1:92907612-92907910	1	UP				S5 (1.84, 1.01E-04, 0.0)
18:74230538-74230903	1	UP				S17 (1.86, 6.29E-06, 0.0)
1:213033559-213033889	1	UP	FLVCR1			S16 (1.75, 3.39E-06, 0.13)
9:13165206-13165695	1	UP	MPDZ			S17 (1.81, 6.46E-07, 0.0)
9:14419202-14419995	1	DOWN				S5 (3.2, 1.56E-05, 0.0)
17:78429683-78430172	1	UP		CTD-2526A2.2	BNRNA_039914	S5 (1.53, 3.25E-04, 0.14)
X:47482567-47483753	1	DOWN				S13 (1.63, 5.94E-04, 0.0)
11:119237643-119238012	1	UP				S18 (1.65, 3.24E-07, 0.0)
19:46430735-46431183	1	UP			BNRNA_048102	S9 (1.52, 2.73E-03, 0.0)
19:47007096-47007556	1	UP			BNRNA_045729	S12 (1.91, 5.97E-08, 0.17)
11:62788183-62788672	1	UP				S19 (1.62, 3.09E-06, 0.0)
13:114964885-114966277	1	UP				S17 (1.52, 1.33E-05, 0.34)
22:20237404-20237757	1	UP		MIR1286		S5 (1.51, 1.68E-05, 0.0)
2:197788231-197788820	1	UP				S6 (1.66, 7.30E-06, 0.14)
19:55955888-55956237	1	UP	SHISA7			S18 (1.51, 4.29E-04, 0.0)
X:150152818-150153631	1	DOWN	HMGB3			S6 (2.63, 8.64E-05, 0.0)
1:101774884-101775814	1	DOWN				S3 (1.8, 3.58E-03, 0.0)
10:5136465-5137156	1	UP	AKR1C3	AKR1C3, U8		S8 (1.7, 5.58E-06, 0.0)
12:96642115-96642743	1	DOWN		ELK3		S5 (2.55, 4.24E-05, 0.0)
3:56807414-56810465	1	DOWN	ARHGEF3			S5 (2.05, 5.32E-06, 0.0)
11:123172289-123173357	1	DOWN		U8		S6 (2.03, 2.34E-07, 0.0)
22:50063734-50064106	1	UP				S19 (1.88, 2.39E-06, 0.33)
8:143257015-143257505	1	UP		MIR4472-1		S19 (1.75, 2.16E-05, 0.0)
12:14124286-14124705	1	UP				S16 (1.65, 7.27E-04, 0.0)
5:175156339-175156990	1	DOWN				S5 (1.82, 1.56E-04, 0.0)
11:63767029-63767602	1	UP		OTUB1, MACROD1		S19 (1.6, 6.41E-04, 0.0)
2:208630860-208631251	1	UP				S6 (1.55, 3.57E-04, 0.0)
X:9894285-9894693	1	UP				S9 (1.61, 9.09E-06, 0.0)
8:27062247-27062762	1	UP				S6 (1.6, 1.49E-04, 0.0)
9:137976511-137977109	1	UP	OLFM1			S6 (1.88, 8.27E-08, 0.0)
9:6554331-6555041	1	UP		GLDC		S8 (1.52, 3.52E-05, 0.0)
17:4739109-4739554	1	UP				S19 (1.86, 8.49E-07, 0.0)
2:219761035-219763708	1	DOWN				S13 (2.14, 7.43E-06, 0.0)
6:149082059-149082540	1	UP				S12 (1.53, 3.01E-07, 0.0)
4:129076970-129078011	1	UP		FOSL1P1		S12 (1.61, 5.52E-07, 0.74)
22:27691961-27692541	1	UP				S18 (1.57, 1.51E-04, 0.0)
11:128321697-128322097	1	UP				S15 (1.52, 4.64E-05, 0.0)
2:236854456-236854743	1	UP				S6 (1.69, 8.78E-05, 0.0)
2:175193303-175193849	1	UP		AC018470.4		S5 (1.56, 4.01E-06, 0.0)
22:49220717-49221202	1	UP				S13 (1.52, 3.89E-06, 0.0)
4:76996344-76996850	1	UP	ART3	ART3		S4 (1.57, 4.06E-04, 0.0)
20:62369799-62370251	1	UP	LIME1, RP4-583P15.14, SLC2A4RG	LIME1, RP4-583P15.14, SLC2A4RG		S12 (1.59, 9.08E-06, 0.0)
2:219735749-219736804	1	UP				S13 (1.56, 5.33E-05, 0.0)
6:69351912-69352489	1	UP				S9 (1.61, 1.12E-04, 0.0)
11:120983390-120985003	1	UP				S16 (1.54, 1.48E-06, 0.0)
17:70111892-70112606	1	UP		SOX9-AS1		S13 (1.78, 9.55E-07, 0.0)
7:5280797-5281178	1	UP			BNRNA_090035	S13 (1.64, 1.42E-05, 0.0)
2:216300950-216301593	1	UP	FN1	AC012462.1		S13 (1.54, 1.23E-04, 0.0)
6:41342757-41343277	1	UP				S6 (1.61, 8.98E-04, 0.0)
X:12996313-12996881	1	UP				S6 (1.58, 1.34E-03, 0.0)
19:19648683-19649611	1	UP	CILP2	CILP2		S5 (1.57, 2.70E-06, 0.0)
11:75690573-75691210	1	UP	UVRAG			S18 (1.54, 9.06E-04, 0.21)
10:54538212-54538675	1	UP				S12 (1.53, 1.18E-03, 0.0)
1:36704172-36704700	1	UP				S15 (1.63, 1.03E-03, 0.18)
17:56163270-56163709	1	UP				S17 (1.55, 1.20E-04, 0.0)
8:91655406-91656170	1	UP	TMEM64			S16 (1.5, 4.57E-04, 0.0)

## Sheet: ST5
Locus	Sample count	Direction	Known Genes (Coding)	Known Genes (non-coding)	Novel RNA-seq Genes	Samples
1:84629405-84633144	2	UP	PRKACB			S10 (2.41, 6.52E-14, 0.0), S11 (1.51, 2.83E-05, 0.0)
12:97855976-97859610	2	UP		RMST		S10 (1.57, 9.93E-07, 0.0), S11 (1.51, 3.22E-06, 0.0)
1:81771370-81774663	2	UP	LPHN2	LPHN2		S10 (1.78, 1.12E-09, 0.0), S11 (1.51, 1.05E-06, 0.0)
2:65591990-65594182	2	UP	SPRED2	SPRED2		S10 (1.76, 4.29E-07, 0.0), S11 (1.53, 3.79E-05, 0.0)
2:136342904-136347327	2	UP	R3HDM1			S10 (2.18, 7.58E-11, 0.0), S11 (1.64, 8.58E-06, 0.0)
12:81989064-81992454	2	UP	PPFIA2	PPFIA2		S10 (2.13, 2.66E-11, 0.0), S11 (1.54, 1.26E-05, 0.0)
2:166059654-166060886	2	UP	SCN3A			S10 (2.32, 7.17E-12, 0.0), S11 (1.53, 6.00E-05, 0.02)
1:92634046-92637103	2	UP	KIAA1107			S10 (2.2, 1.94E-14, 0.0), S11 (1.56, 8.84E-07, 0.0)
1:193149356-193156915	2	UP	B3GALT2			S10 (2.31, 1.11E-16, 0.0), S11 (1.68, 5.35E-08, 0.0)
2:226264231-226270207	2	UP	NYAP2	AC067961.1		S10 (1.9, 1.06E-10, 0.01), S11 (1.56, 9.01E-07, 0.01)
2:166428527-166432600	2	UP	CSRNP3			S10 (1.8, 2.17E-09, 0.0), S11 (1.51, 3.23E-06, 0.0)
8:58982474-58984995	2	UP		FAM110B		S10 (1.74, 4.30E-08, 0.0), S11 (1.5, 2.98E-05, 0.0)
11:128889513-128894408	2	UP	ARHGAP32			S10 (2.18, 2.45E-12, 0.0), S11 (1.5, 2.53E-05, 0.0)
12:24100156-24104173	2	UP	SOX5	SOX5		S10 (1.71, 1.66E-07, 0.01), S11 (1.73, 9.25E-08, 0.0)
3:158786483-158788864	2	UP	IQCJ-SCHIP1, IQCJ			S10 (2.11, 6.28E-13, 0.0), S11 (1.74, 2.48E-08, 0.03)
2:190042671-190044727	2	UP	COL5A2			S10 (1.93, 1.05E-07, 0.0), S11 (1.61, 2.49E-05, 0.0)
2:166325727-166328862	2	UP	CSRNP3	CSRNP3		S10 (2.77, 1.11E-16, 0.0), S11 (1.91, 1.12E-07, 0.0)
19:44277919-44279279	2	DOWN		KCNN4		S10 (1.62, 8.16E-03, 0.0), S11 (1.6, 8.58E-03, 0.0)
6:152790307-152794104	2	UP	SYNE1	SYNE1		S10 (2.35, 1.11E-16, 0.0), S11 (1.59, 7.08E-07, 0.0)
12:87229065-87233067	2	UP	MGAT4C	MGAT4C, RP11-202H2.1		S10 (1.87, 2.45E-08, 0.0), S11 (1.57, 1.17E-05, 0.0)
6:28442282-28443325	2	UP				S10 (2.27, 4.22E-14, 0.0), S11 (1.8, 1.76E-08, 0.0)
14:72052586-72055248	2	UP	SIPA1L1			S10 (1.66, 1.17E-07, 0.0), S11 (1.62, 3.68E-07, 0.01)
1:247274233-247275926	2	DOWN	C1orf229			S10 (2.15, 3.24E-03, 0.0), S11 (2.16, 3.16E-03, 0.0)
4:89741228-89745142	2	UP	FAM13A	FAM13A		S10 (1.95, 4.04E-08, 0.0), S11 (1.61, 4.17E-05, 0.0)
6:80131459-80134683	2	UP		RP1-232L24.3		S10 (2.41, 5.50E-14, 0.0), S11 (1.55, 2.04E-05, 0.0)
8:104830967-104835815	2	UP	RIMS2	RIMS2		S10 (2.34, 3.58E-13, 0.0), S11 (1.5, 2.53E-05, 0.0)
8:30495830-30496779	2	UP	SMIM18			S10 (2.24, 2.58E-12, 0.0), S11 (1.66, 1.49E-06, 0.0)
20:57580992-57582943	2	DOWN	CTSZ	CTSZ		S10 (1.59, 1.84E-03, 0.0), S11 (1.78, 9.54E-04, 0.0)
15:52843898-52849791	2	UP	ARPP19	ARPP19		S10 (2.67, 2.22E-16, 0.01), S11 (1.81, 7.42E-07, 0.01)
11:83981158-83984954	2	UP	DLG2	DLG2		S10 (2.47, 2.22E-16, 0.0), S11 (1.58, 3.45E-06, 0.0)
17:1880485-1881913	2	DOWN				S10 (1.76, 1.04E-03, 0.0), S11 (1.54, 3.24E-03, 0.0)
8:9536589-9539011	2	UP		TNKS		S10 (2.1, 5.11E-13, 0.0), S11 (1.53, 2.51E-06, 0.0)
2:210525869-210527351	2	UP		MAP2		S10 (1.7, 6.13E-07, 0.0), S11 (1.54, 1.39E-05, 0.0)
13:49684040-49685749	2	UP	FNDC3A			S10 (2.5, 2.22E-16, 0.0), S11 (1.63, 3.13E-06, 0.0)
1:1354732-1356183	2	DOWN	ANKRD65	ANKRD65, RP4-758J18.7		S10 (2.09, 8.75E-04, 0.0), S11 (16.34, 2.59E-06, 0.0)
2:122246264-122248248	2	UP	CLASP1	CLASP1		S10 (2.44, 1.49E-13, 0.0), S11 (1.61, 1.46E-05, 0.0)
4:74087267-74089048	2	UP	ANKRD17	ANKRD17		S10 (2.33, 1.75E-12, 0.0), S11 (1.75, 1.22E-06, 0.0)
3:40141208-40142574	2	UP	MYRIP	MYRIP		S10 (2.0, 8.56E-08, 0.0), S11 (2.0, 8.03E-08, 0.0)
7:139761862-139763412	2	DOWN	PARP12	PARP12		S10 (1.53, 8.19E-03, 0.0), S11 (1.64, 6.00E-03, 0.0)
10:131988459-131990054	2	DOWN			XLOC_013938	S10 (1.52, 2.94E-04, 0.0), S11 (1.68, 8.85E-05, 0.0)
14:105779694-105781018	2	DOWN	BRF1, PACS2	PACS2		S10 (1.77, 4.71E-04, 0.0), S11 (1.59, 9.71E-04, 0.0)
14:105398242-105400114	2	DOWN	PLD4	PLD4		S10 (1.83, 1.18E-04, 0.0), S11 (1.5, 9.66E-04, 0.0)
13:76334245-76336534	2	UP	LMO7	LMO7		S10 (1.87, 9.31E-10, 0.0), S11 (1.55, 1.60E-06, 0.0)
10:69596764-69598146	2	UP	DNAJC12	DNAJC12		S10 (2.53, 1.11E-16, 0.0), S11 (1.78, 1.13E-07, 0.0)
19:2488788-2489736	2	DOWN				S10 (2.84, 3.48E-03, 0.0), S11 (2.22, 6.73E-03, 0.0)
2:210527645-210528930	2	UP		MAP2		S10 (1.82, 8.13E-13, 0.0), S11 (1.64, 1.62E-09, 0.0)
12:19357990-19360077	2	UP	PLEKHA5			S10 (2.39, 5.71E-14, 0.0), S11 (1.87, 5.05E-08, 0.0)
2:127413613-127414633	2	DOWN	GYPC	GYPC		S10 (1.92, 1.25E-03, 0.0), S11 (2.21, 5.87E-04, 0.0)
9:132381763-132383656	2	DOWN	C9orf50			S10 (1.68, 5.20E-04, 0.0), S11 (1.5, 1.67E-03, 0.0)
16:49888162-49893743	2	DOWN	ZNF423			S10 (1.65, 4.93E-03, 0.0), S11 (1.62, 5.29E-03, 0.0)
2:155231736-155232361	2	UP				S10 (1.69, 9.73E-08, 0.06), S11 (1.58, 9.25E-07, 0.0)
1:61555804-61556861	2	UP	NFIA			S10 (1.61, 3.67E-06, 0.0), S11 (1.6, 4.09E-06, 0.0)
19:29283865-29285260	2	DOWN		CTC-478M6.1		S10 (1.77, 1.62E-03, 0.0), S11 (2.07, 7.15E-04, 0.0)
12:32654652-32658398	2	UP	FGD4	FGD4		S10 (1.73, 1.30E-07, 0.0), S11 (1.69, 3.51E-07, 0.0)
6:130741830-130744051	2	UP	TMEM200A			S10 (1.84, 1.01E-09, 0.04), S11 (1.53, 1.44E-06, 0.04)
5:119667587-119669541	2	UP		CTC-552D5.1		S10 (2.0, 3.28E-09, 0.02), S11 (1.69, 3.31E-06, 0.01)
5:20574334-20576215	2	UP	CDH18	CDH18		S10 (1.92, 2.20E-07, 0.01), S11 (2.4, 2.76E-12, 0.0)
4:85915371-85915910	2	UP				S10 (1.6, 1.80E-06, 0.0), S11 (1.5, 1.14E-05, 0.0)
13:109281447-109284428	2	UP				S10 (2.22, 1.15E-14, 0.01), S11 (1.71, 8.62E-08, 0.01)
6:116537890-116538492	2	UP				S10 (2.91, 0.00E+00, 0.0), S11 (1.61, 3.47E-05, 0.0)
21:17791365-17794018	2	UP		LINC00478, AP001172.3		S10 (2.24, 2.25E-13, 0.0), S11 (1.52, 1.02E-05, 0.01)
5:163724503-163725635	2	UP		CTC-340A15.2		S10 (2.07, 4.86E-13, 0.0), S11 (2.05, 9.31E-13, 0.0)
11:121800193-121801400	2	UP				S10 (2.28, 4.65E-12, 0.0), S11 (1.54, 1.99E-04, 0.02)
3:178816175-178816700	2	UP		Y_RNA		S10 (2.37, 5.30E-12, 0.0), S11 (1.9, 2.16E-07, 0.0)
16:2517210-2518843	2	DOWN		RP11-715J22.2		S10 (1.59, 1.34E-03, 0.0), S11 (1.92, 3.77E-04, 0.0)
15:80364755-80365504	2	UP	ZFAND6	ZFAND6		S10 (2.12, 2.11E-14, 0.06), S11 (1.6, 5.14E-08, 0.0)
8:1948616-1950826	2	DOWN				S10 (2.15, 4.61E-03, 0.0), S11 (2.14, 4.63E-03, 0.0)
12:68616158-68616682	2	UP				S10 (1.9, 1.10E-07, 0.0), S11 (1.98, 2.39E-08, 0.0)
12:41831300-41833114	2	UP	PDZRN4			S10 (1.66, 2.75E-07, 0.0), S11 (1.82, 5.19E-09, 0.0)
4:46387972-46389689	2	UP	GABRA2	GABRA2		S10 (3.35, 0.00E+00, 0.0), S11 (2.24, 8.90E-11, 0.0)
14:45380931-45381914	2	DOWN		RP11-857B24.5		S10 (1.69, 1.89E-03, 0.0), S11 (1.73, 1.69E-03, 0.0)
3:48631827-48632933	2	DOWN	COL7A1			S10 (2.94, 9.92E-04, 0.0), S11 (1.87, 4.49E-03, 0.0)
6:146353005-146354551	2	UP				S10 (1.84, 3.32E-07, 0.0), S11 (1.63, 1.96E-05, 0.0)
4:144108636-144109444	2	UP		USP38		S10 (1.81, 3.08E-09, 0.0), S11 (1.75, 1.75E-08, 0.0)
17:79485797-79487041	2	DOWN		RP13-766D20.2		S10 (2.59, 1.28E-04, 0.0), S11 (1.71, 1.73E-03, 0.0)
7:45001540-45003271	2	DOWN		RP4-647J21.1		S10 (1.89, 6.02E-09, 0.0), S11 (1.96, 2.06E-09, 0.03)
9:73726181-73728319	2	UP				S10 (2.04, 3.14E-09, 0.0), S11 (1.5, 1.00E-04, 0.0)
7:42275384-42277608	2	DOWN	GLI3	GLI3		S10 (1.53, 9.02E-04, 0.03), S11 (1.59, 5.86E-04, 0.0)
13:58210841-58212255	2	UP				S10 (2.59, 0.00E+00, 0.0), S11 (2.04, 6.14E-10, 0.0)
9:125108733-125109895	2	DOWN				S10 (1.52, 1.35E-03, 0.0), S11 (1.69, 5.11E-04, 0.0)
3:158992453-158995115	2	UP	IQCJ-SCHIP1			S10 (2.44, 3.33E-15, 0.0), S11 (1.6, 9.98E-06, 0.0)
11:76509839-76510670	2	DOWN		RP11-21L23.2		S10 (1.59, 5.13E-03, 0.0), S11 (1.75, 3.05E-03, 0.0)
6:17985146-17986384	2	UP	KIF13A	KIF13A		S10 (1.94, 2.82E-08, 0.0), S11 (1.75, 1.82E-06, 0.0)
5:94027568-94029543	2	UP		ANKRD32		S10 (2.74, 1.40E-14, 0.0), S11 (1.54, 2.21E-04, 0.0)
11:44748753-44750041	2	DOWN	TSPAN18			S10 (1.59, 4.78E-03, 0.0), S11 (1.75, 2.95E-03, 0.0)
14:29245811-29246600	2	UP				S10 (2.0, 1.22E-07, 0.0), S11 (1.92, 5.14E-07, 0.0)
5:161278480-161280535	2	UP	GABRA1			S10 (2.46, 1.45E-12, 0.0), S11 (1.76, 5.49E-06, 0.0)
21:16998897-16999771	2	UP				S10 (1.77, 2.55E-06, 0.0), S11 (1.65, 1.48E-05, 0.0)
4:160203504-160204593	2	UP	RAPGEF2			S10 (3.03, 0.00E+00, 0.0), S11 (1.79, 7.97E-06, 0.0)
3:191143052-191144410	2	UP			XLOC_068699	S10 (2.48, 5.55E-16, 0.03), S11 (1.54, 1.10E-05, 0.02)
4:152636080-152637587	2	UP		PET112		S10 (1.79, 3.54E-06, 0.0), S11 (1.65, 4.80E-05, 0.02)
4:160169673-160170479	2	UP				S10 (2.06, 7.28E-09, 0.0), S11 (1.51, 1.92E-04, 0.0)
17:81037797-81039903	2	DOWN	METRNL			S10 (2.96, 6.38E-04, 0.0), S11 (1.7, 5.73E-03, 0.0)
1:212000494-212001821	2	UP	LPGAT1	RP11-552D8.1		S10 (1.71, 4.57E-07, 0.0), S11 (1.66, 1.52E-06, 0.0)
4:6665230-6666748	2	DOWN			XLOC_071849	S10 (1.51, 5.47E-04, 0.2), S11 (1.59, 3.21E-04, 0.32)
18:5839205-5841106	2	UP		MIR3976		S10 (2.17, 3.82E-10, 0.0), S11 (1.82, 6.26E-07, 0.0)
15:64472160-64472530	2	UP				S10 (1.86, 9.07E-09, 0.0), S11 (1.69, 3.60E-07, 0.0)
5:161498535-161499137	2	UP				S10 (2.29, 2.06E-08, 0.0), S11 (2.4, 2.95E-09, 0.0)
16:31213259-31214359	2	DOWN	PYCARD, C16orf98	PYCARD		S10 (1.62, 5.84E-03, 0.0), S11 (1.51, 8.07E-03, 0.0)
12:41833230-41833955	2	UP	PDZRN4			S10 (2.2, 1.60E-09, 0.0), S11 (1.68, 1.47E-05, 0.0)
6:10147248-10147937	2	UP				S10 (2.03, 1.05E-10, 0.0), S11 (2.46, 4.44E-16, 0.0)
3:167456519-167457648	2	UP				S10 (2.48, 0.00E+00, 0.0), S11 (1.67, 2.05E-07, 0.02)
9:73539776-73539984	2	UP				S10 (2.73, 4.66E-15, 0.0), S11 (1.83, 1.33E-06, 0.0)
X:70755832-70756809	2	UP	OGT			S10 (1.72, 2.26E-05, 0.0), S11 (1.82, 3.92E-06, 0.0)
2:108158461-108159255	2	UP		AC096669.2, AC096669.3		S10 (2.0, 5.52E-07, 0.0), S11 (1.93, 2.16E-06, 0.0)
6:128837380-128838991	2	UP				S10 (1.76, 6.19E-08, 0.0), S11 (1.57, 3.60E-06, 0.0)
2:175203232-175204529	2	UP	AC018470.1			S10 (1.66, 3.43E-07, 0.0), S11 (1.67, 2.60E-07, 0.0)
2:166329230-166329976	2	UP				S10 (1.75, 5.78E-07, 0.0), S11 (1.76, 5.28E-07, 0.0)
2:201933863-201934771	2	UP	FAM126B, NDUFB3	FAM126B		S10 (2.01, 2.20E-11, 0.0), S11 (1.51, 5.25E-06, 0.0)
2:63818339-63818647	2	UP	MDH1	MDH1		S10 (2.36, 7.39E-11, 0.0), S11 (1.7, 1.60E-05, 0.0)
X:105412183-105413814	2	UP	MUM1L1			S10 (2.07, 1.87E-09, 0.0), S11 (1.51, 3.76E-05, 0.0)
11:22360855-22362060	2	UP	SLC17A6	CTD-2140G10.2		S10 (2.75, 0.00E+00, 0.0), S11 (2.06, 2.06E-09, 0.0)
10:83639471-83640225	2	UP	NRG3	NRG3		S10 (1.91, 1.52E-09, 0.03), S11 (2.06, 1.67E-11, 0.0)
20:5588689-5589663	2	UP		GPCPD1		S10 (1.58, 1.43E-05, 0.0), S11 (1.52, 3.69E-05, 0.0)
3:115324013-115325760	2	UP			XLOC_067712	S10 (1.87, 4.09E-05, 0.01), S11 (1.66, 4.82E-04, 0.0)
10:69595578-69596658	2	UP	DNAJC12	DNAJC12		S10 (1.98, 0.00E+00, 0.08), S11 (1.53, 1.19E-08, 0.03)
4:158147589-158148202	2	UP				S10 (2.67, 6.66E-16, 0.0), S11 (2.2, 1.81E-10, 0.0)
2:7073051-7073705	2	UP	RNF144A	RNF144A		S10 (1.64, 1.94E-06, 0.0), S11 (1.57, 8.17E-06, 0.0)
12:79263390-79264742	2	UP	SYT1	SYT1		S10 (2.18, 2.73E-12, 0.0), S11 (1.52, 2.59E-05, 0.0)
11:104479703-104480221	2	UP		RP11-886D15.1		S10 (1.67, 5.63E-06, 0.0), S11 (1.68, 4.26E-06, 0.0)
5:13860397-13861146	2	UP		CTB-51A17.1		S10 (2.49, 1.31E-11, 0.0), S11 (1.7, 2.94E-05, 0.0)
18:40693501-40694065	2	UP	RIT2		XLOC_043105	S10 (1.92, 2.02E-09, 0.0), S11 (2.06, 5.96E-11, 0.0)
1:113261269-113262076	2	DOWN	FAM19A3			S10 (1.66, 8.27E-03, 0.0), S11 (2.16, 2.56E-03, 0.0)
X:21397606-21398430	2	UP				S10 (2.66, 7.77E-16, 0.0), S11 (1.86, 2.86E-07, 0.0)
20:31214715-31215518	2	DOWN				S10 (1.89, 9.13E-06, 0.0), S11 (5.35, 1.74E-10, 0.0)
14:99711709-99713297	2	DOWN				S10 (1.89, 1.66E-03, 0.0), S11 (1.7, 2.78E-03, 0.0)
8:40012553-40013740	2	UP	C8orf4			S10 (1.78, 3.47E-05, 0.0), S11 (1.99, 1.48E-06, 0.02)
21:17959245-17959995	2	UP		LINC00478		S10 (1.72, 2.37E-10, 0.0), S11 (1.71, 3.01E-10, 0.0)
5:82967513-82970466	2	UP	HAPLN1			S10 (2.31, 1.11E-16, 0.0), S11 (1.97, 2.88E-11, 0.0)
13:87363045-87363598	2	UP				S10 (1.7, 9.46E-10, 0.0), S11 (1.71, 6.13E-10, 0.0)
20:34188873-34190168	2	DOWN		FER1L4		S10 (1.65, 5.26E-03, 0.0), S11 (1.52, 8.26E-03, 0.0)
14:71905591-71906184	2	UP				S10 (1.8, 6.17E-06, 0.0), S11 (2.53, 1.22E-12, 0.0)
5:80259885-80261174	2	UP				S10 (2.0, 1.66E-12, 0.0), S11 (1.51, 2.28E-06, 0.0)
2:42327955-42328939	2	DOWN				S10 (1.63, 6.43E-03, 0.0), S11 (1.76, 3.98E-03, 0.0)
12:77404405-77405054	2	UP				S10 (2.48, 2.22E-16, 0.0), S11 (2.3, 1.19E-13, 0.0)
2:76411956-76413049	2	UP			XLOC_049082	S10 (1.77, 1.04E-07, 0.0), S11 (1.5, 1.39E-05, 0.0)
3:108321453-108322354	2	UP	DZIP3			S10 (1.99, 1.69E-05, 0.0), S11 (2.03, 1.01E-05, 0.0)
7:44348949-44350211	2	DOWN				S10 (1.52, 1.13E-03, 0.0), S11 (1.6, 7.18E-04, 0.0)
17:20492053-20492976	2	DOWN		MEIS3P2, ZSWIM5P2		S10 (1.61, 4.23E-03, 0.55), S11 (1.52, 6.17E-03, 0.42)
3:81248537-81249108	2	UP				S10 (1.89, 1.94E-06, 0.0), S11 (2.22, 2.51E-09, 0.0)
10:113076555-113077244	2	UP				S10 (1.6, 2.63E-04, 0.0), S11 (1.75, 3.48E-05, 0.0)
6:40990561-40991139	2	UP				S10 (2.76, 0.00E+00, 0.0), S11 (1.99, 5.12E-08, 0.0)
12:24095748-24097400	2	UP	SOX5			S10 (2.07, 1.81E-08, 0.0), S11 (1.87, 9.49E-07, 0.0)
6:76072196-76073025	2	UP	FILIP1	RP11-415D17.3		S10 (1.76, 4.00E-05, 0.0), S11 (1.74, 5.76E-05, 0.0)
12:16751893-16752513	2	UP				S10 (2.19, 1.23E-09, 0.0), S11 (1.7, 2.05E-05, 0.0)
3:155391090-155393582	2	UP	PLCH1			S10 (3.5, 0.00E+00, 0.0), S11 (1.72, 6.71E-08, 0.0)
18:54556863-54557215	2	UP	WDR7			S10 (2.04, 2.24E-08, 0.0), S11 (1.75, 4.71E-06, 0.0)
1:197070975-197074081	2	UP				S10 (2.68, 1.49E-14, 0.0), S11 (1.53, 2.49E-04, 0.0)
1:246811805-246813554	2	UP				S10 (1.99, 5.47E-09, 0.0), S11 (1.68, 3.86E-06, 0.0)
15:34260299-34261490	2	UP	CHRM5			S10 (2.58, 5.65E-13, 0.0), S11 (1.92, 9.60E-07, 0.0)
1:52134944-52136273	2	UP	OSBPL9			S10 (1.84, 9.16E-09, 0.0), S11 (1.7, 3.37E-07, 0.0)
12:109455798-109457059	2	UP	SVOP	SVOP		S10 (1.68, 6.64E-06, 0.0), S11 (2.49, 8.33E-15, 0.0)
4:144109606-144110206	2	UP				S10 (2.01, 5.33E-07, 0.0), S11 (1.54, 5.15E-04, 0.0)
4:73945955-73946726	2	UP		ANKRD17		S10 (2.54, 0.00E+00, 0.0), S11 (1.57, 1.94E-06, 0.04)
11:5711954-5712573	2	UP	TRIM22	TRIM22		S10 (1.9, 3.98E-05, 0.09), S11 (1.7, 4.70E-04, 0.05)
18:31419556-31420093	2	UP				S10 (2.39, 2.20E-09, 0.0), S11 (1.97, 3.65E-06, 0.0)
7:47620479-47621935	2	DOWN	TNS3	TNS3		S10 (2.12, 3.88E-04, 0.0), S11 (1.64, 2.22E-03, 0.0)
4:144437419-144437918	2	UP		SMARCA5-AS1		S10 (1.96, 1.05E-08, 0.0), S11 (1.56, 1.88E-05, 0.0)
5:139418054-139418660	2	UP				S10 (1.79, 1.50E-06, 0.05), S11 (1.5, 1.78E-04, 0.0)
X:21096423-21096985	2	UP				S10 (1.65, 6.71E-05, 0.0), S11 (1.67, 5.34E-05, 0.0)
14:97630183-97630643	2	UP				S10 (2.13, 5.75E-09, 0.0), S11 (1.76, 6.64E-06, 0.0)
10:26508277-26509457	2	UP	GAD2			S10 (1.62, 2.57E-07, 0.0), S11 (1.74, 1.29E-08, 0.0)
11:35065346-35065598	2	UP				S10 (2.69, 3.35E-10, 0.0), S11 (1.58, 1.01E-03, 0.0)
3:188693817-188694153	2	UP		TPRG1		S10 (1.84, 1.03E-04, 0.0), S11 (1.96, 2.60E-05, 0.0)
1:61554977-61555403	2	UP	NFIA			S10 (2.21, 1.69E-08, 0.0), S11 (1.63, 1.35E-04, 0.0)
8:67574907-67577099	2	UP				S10 (1.85, 1.14E-10, 0.01), S11 (1.5, 5.17E-06, 0.03)
2:232647780-232648157	2	UP	PDE6D, COPS7B	PDE6D, COPS7B		S10 (2.08, 3.19E-07, 0.0), S11 (1.63, 1.85E-04, 0.0)
7:14024919-14025404	2	UP	ETV1	ETV1		S10 (1.62, 1.77E-05, 0.0), S11 (2.23, 8.26E-11, 0.0)
18:31161140-31162030	2	UP				S10 (2.13, 6.59E-07, 0.04), S11 (2.02, 3.47E-06, 0.0)
6:17284755-17285667	2	UP	RBM24	RBM24		S10 (2.33, 1.02E-08, 0.0), S11 (1.99, 3.77E-06, 0.0)
12:26273340-26273897	2	UP	SSPN	SSPN		S10 (1.65, 4.41E-05, 0.0), S11 (2.37, 6.61E-11, 0.0)
6:69351912-69352489	2	UP				S10 (2.5, 6.04E-12, 0.0), S11 (1.9, 1.23E-06, 0.0)
16:87235552-87236462	2	UP				S10 (1.98, 1.87E-05, 0.0), S11 (2.35, 9.57E-08, 0.0)
6:123102048-123102682	2	UP	FABP7			S10 (2.11, 1.83E-09, 0.0), S11 (1.66, 9.57E-06, 0.06)
3:35694449-35695357	2	UP		ARPP21-AS1		S10 (1.64, 8.96E-07, 0.04), S11 (1.83, 7.47E-09, 0.0)
13:108987867-108988844	2	UP			XLOC_025081	S10 (1.57, 1.21E-04, 0.0), S11 (1.59, 9.34E-05, 0.0)
15:63034069-63034776	2	UP		TLN2		S10 (2.13, 8.93E-09, 0.0), S11 (1.61, 1.37E-04, 0.0)
4:176812156-176812938	2	UP	GPM6A			S10 (2.34, 1.04E-12, 0.0), S11 (1.51, 5.26E-05, 0.0)
5:123463256-123464030	2	UP				S10 (1.65, 3.17E-04, 0.0), S11 (1.52, 1.54E-03, 0.0)
7:119916307-119917697	2	UP				S10 (2.81, 4.03E-14, 0.0), S11 (1.59, 2.92E-04, 0.0)
15:71228548-71229546	2	UP	LRRC49	LRRC49		S10 (2.73, 0.00E+00, 0.0), S11 (1.86, 4.00E-08, 0.0)
5:58293602-58296483	2	UP	PDE4D			S10 (2.3, 5.16E-12, 0.0), S11 (1.51, 8.50E-05, 0.0)
10:107597551-107598101	2	UP				S10 (1.81, 1.88E-05, 0.0), S11 (1.6, 3.29E-04, 0.0)
3:5829698-5830187	2	UP				S10 (2.13, 4.33E-15, 0.0), S11 (1.54, 1.56E-06, 0.0)
1:167298300-167298826	2	UP	POU2F1	POU2F1		S10 (1.76, 5.48E-06, 0.0), S11 (1.87, 5.26E-07, 0.0)
X:13829012-13829592	2	UP				S10 (1.62, 1.09E-04, 0.0), S11 (1.55, 2.90E-04, 0.0)
8:93110473-93111336	2	UP	RUNX1T1			S10 (2.18, 8.22E-10, 0.0), S11 (1.55, 1.49E-04, 0.0)
3:39583518-39583930	2	UP				S10 (2.38, 1.31E-11, 0.0), S11 (1.51, 3.47E-04, 0.0)
17:54913755-54915338	2	UP	DGKE	C17orf67		S10 (2.24, 1.01E-09, 0.02), S11 (1.52, 5.91E-04, 0.0)
5:27034522-27035115	2	UP				S10 (1.84, 3.45E-05, 0.0), S11 (1.5, 1.76E-03, 0.08)
16:56222580-56223325	2	UP	GNAO1	RP11-461O7.1		S10 (2.07, 4.40E-08, 0.0), S11 (1.76, 1.23E-05, 0.0)
12:98149715-98150420	2	UP		RP11-1016B18.1		S10 (2.03, 4.78E-06, 0.0), S11 (1.54, 1.57E-03, 0.0)
7:16503683-16504203	2	UP	SOSTDC1			S10 (1.6, 6.84E-04, 0.0), S11 (1.73, 1.43E-04, 0.0)
3:111630137-111631286	2	UP	PHLDB2			S10 (2.37, 2.74E-12, 0.0), S11 (1.56, 7.60E-05, 0.0)
3:67524160-67524957	2	UP				S10 (1.59, 8.93E-04, 0.0), S11 (1.87, 2.23E-05, 0.05)
2:13145720-13147367	2	UP		AC064875.2		S10 (2.17, 1.62E-07, 0.0), S11 (1.51, 1.71E-03, 0.0)
7:78397326-78401036	1	UP	MAGI2			S10 (1.53, 3.06E-06, 0.0)
7:110730634-110735509	1	UP	LRRN3	LRRN3		S10 (1.65, 1.16E-07, 0.0)
2:166095694-166098444	1	UP	SCN2A			S10 (1.76, 2.05E-09, 0.0)
16:14279541-14285711	1	UP	MKL2			S10 (1.9, 6.44E-10, 0.0)
4:176729457-176735046	1	UP	GPM6A			S10 (1.99, 1.26E-10, 0.0)
17:40610319-40613341	1	UP	ATP6V0A1	ATP6V0A1	XLOC_042005	S10 (1.51, 2.01E-06, 0.0)
5:90675115-90680246	1	UP	ARRDC3	ARRDC3		S10 (1.51, 5.51E-07, 0.0)
5:143584356-143591119	1	UP	KCTD16			S10 (1.5, 2.89E-06, 0.0)
7:116659686-116664214	1	UP	ST7	ST7		S10 (1.7, 2.17E-08, 0.0)
6:80245844-80249519	1	UP	LCA5		XLOC_081644	S10 (1.51, 1.06E-06, 0.0)
2:175705691-175712578	1	UP	CHN1	CHN1		S10 (2.02, 1.89E-11, 0.01)
5:161273428-161278462	1	UP	GABRA1			S10 (1.51, 7.66E-07, 0.0)
11:120255666-120259152	1	UP	ARHGEF12	ARHGEF12		S10 (2.34, 5.11E-14, 0.0)
10:11045736-11052476	1	UP	CELF2	RP1-251M9.3		S10 (1.64, 1.29E-07, 0.0)
1:102460159-102463258	1	UP	OLFM3	OLFM3		S10 (1.52, 2.49E-06, 0.0)
1:163037914-163042829	1	UP	RGS4	RGS4		S10 (1.72, 9.19E-07, 0.0)
4:186729501-186733903	1	UP	SORBS2	SORBS2		S10 (1.56, 6.27E-07, 0.0)
5:138203918-138212854	1	UP	CTNNA1, LRRTM2	CTNNA1, LRRTM2		S10 (1.65, 1.97E-08, 0.0)
14:32798203-32801791	1	UP	AKAP6	AKAP6		S10 (1.69, 3.13E-09, 0.0)
12:109457127-109459365	1	UP	SVOP, USP30	SVOP		S10 (1.51, 6.61E-06, 0.0)
18:53066400-53071412	1	UP	TCF4	TCF4		S10 (1.7, 4.09E-08, 0.0)
15:48482661-48485198	1	UP	CTXN2, SLC12A1	RP11-605F22.2, SLC12A1		S10 (1.53, 5.84E-07, 0.0)
7:90338236-90341482	1	UP	CDK14	CDK14		S10 (1.71, 3.12E-08, 0.0)
1:248100112-248101349	1	DOWN	OR2L13	RP11-438H8.8, OR2X1P		S10 (2.04, 4.63E-03, 0.55)
4:153268775-153274905	1	UP	FBXW7	FBXW7		S10 (2.16, 8.75E-14, 0.0)
1:198901248-198906764	1	UP		MIR181A1HG		S10 (2.05, 1.40E-11, 0.0)
6:62992280-62997090	1	UP	KHDRBS2			S10 (1.56, 2.80E-09, 0.0)
11:40309274-40316337	1	UP	LRRC4C			S10 (1.51, 1.16E-07, 0.0)
3:35679598-35689474	1	UP	ARPP21	ARPP21		S10 (1.65, 1.60E-09, 0.0)
1:174768541-174772753	1	UP	RABGAP1L			S10 (1.66, 1.21E-08, 0.01)
8:95564636-95567010	1	UP	KIAA1429	RP11-267M23.4		S10 (1.56, 4.51E-07, 0.0)
5:58878996-58884249	1	UP	PDE4D			S10 (1.61, 3.17E-07, 0.0)
4:71587353-71590885	1	UP	RUFY3			S10 (1.64, 1.79E-08, 0.0)
3:141102785-141109074	1	UP	ZBTB38	ZBTB38		S10 (1.93, 7.42E-09, 0.0)
11:65264189-65275654	1	UP		MALAT1, AP000769.7		S10 (1.76, 1.61E-10, 0.0)
11:121965492-121973451	1	UP		RP11-166D19.1, MIR125B1		S10 (1.5, 6.12E-07, 0.0)
1:190441047-190449142	1	UP	BRINP3	RP11-547I7.2, RP11-161I10.1		S10 (1.5, 1.65E-07, 0.0)
5:88170510-88181394	1	UP	MEF2C	MEF2C, MEF2C-AS1		S10 (1.73, 4.81E-09, 0.0)
20:14311581-14318606	1	UP	FLRT3	FLRT3		S10 (2.0, 6.09E-11, 0.0)
2:77743856-77749847	1	UP	LRRTM4			S10 (1.51, 5.35E-06, 0.0)
14:60094423-60098367	1	UP	RTN1	RTN1		S10 (1.52, 1.79E-06, 0.0)
5:147159092-147163103	1	UP	JAKMIP2			S10 (1.6, 2.87E-07, 0.0)
2:166981734-166984800	1	UP		Y_RNA, SCN1A		S10 (1.51, 1.83E-05, 0.0)
10:32665067-32668466	1	UP	EPC1	EPC1		S10 (2.16, 2.01E-13, 0.0)
14:58797756-58800102	1	UP	ARID4A			S10 (2.24, 2.99E-13, 0.0)
8:18537023-18542605	1	UP	PSD3	PSD3		S10 (1.55, 2.75E-06, 0.0)
3:73607287-73611222	1	UP	PDZRN3	PDZRN3		S10 (1.57, 6.69E-07, 0.0)
22:36355216-36358329	1	UP	RBFOX2			S10 (1.81, 2.77E-08, 0.0)
2:183384613-183388180	1	UP	PDE1A	PDE1A		S10 (1.81, 1.53E-08, 0.0)
8:101162062-101163732	1	UP	POLR2K	POLR2K		S10 (1.61, 1.05E-06, 0.0)
12:99545437-99549871	1	UP	ANKS1B	ANKS1B		S10 (1.72, 2.64E-08, 0.0)
5:173314106-173323262	1	UP	CPEB4	CPEB4		S10 (1.57, 2.36E-08, 0.0)
12:12835225-12838200	1	UP	GPR19			S10 (1.73, 6.14E-09, 0.01)
7:102786090-102790726	1	UP	NAPEPLD	NAPEPLD		S10 (1.52, 4.68E-07, 0.0)
4:113969982-113973169	1	UP	ANK2	ANK2		S10 (1.63, 1.33E-07, 0.0)
18:40853680-40857983	1	UP	SYT4	SYT4		S10 (1.77, 4.63E-09, 0.0)
1:169395168-169397313	1	UP	CCDC181	CCDC181		S10 (1.51, 7.69E-07, 0.0)
22:40573273-40576948	1	UP	TNRC6B	TNRC6B		S10 (1.76, 6.86E-09, 0.0)
5:24640191-24646321	1	UP	CDH10	CDH10		S10 (1.98, 3.06E-10, 0.0)
2:50199494-50201874	1	UP	NRXN1	NRXN1		S10 (1.85, 7.56E-10, 0.0)
6:126101312-126103055	1	UP	NCOA7			S10 (1.57, 2.12E-06, 0.0)
17:38820461-38821822	1	UP	KRT222	KRT222, AC073508.1		S10 (1.61, 8.63E-06, 0.0)
3:89156151-89158373	1	UP	EPHA3			S10 (1.52, 1.72E-09, 0.0)
6:12716102-12722583	1	UP	PHACTR1			S10 (1.67, 6.49E-07, 0.0)
1:164527599-164534060	1	UP	PBX1	PBX1		S10 (1.65, 1.14E-08, 0.0)
5:67583534-67590744	1	UP	PIK3R1	PIK3R1		S10 (1.7, 4.63E-10, 0.0)
4:68409451-68412016	1	UP	CENPC	CENPC		S10 (1.58, 1.58E-08, 0.0)
6:86385508-86389334	1	UP		SNHG5		S10 (1.6, 1.99E-11, 0.01)
7:104906903-104910387	1	UP	SRPK2			S10 (1.79, 4.73E-10, 0.0)
2:27711602-27713360	1	UP	IFT172	IFT172		S10 (1.55, 3.58E-08, 0.0)
14:20800322-20802034	1	UP	CCNB1IP1	CCNB1IP1		S10 (1.6, 1.15E-06, 0.0)
8:9952613-9955284	1	UP	MSRA	MSRA		S10 (2.31, 3.33E-16, 0.0)
4:88446301-88451397	1	UP	SPARCL1			S10 (1.61, 7.07E-08, 0.0)
7:107110135-107115910	1	UP	GPR22	GPR22		S10 (2.34, 2.66E-15, 0.0)
10:62329042-62333671	1	UP	ANK3			S10 (1.82, 1.24E-09, 0.0)
5:27035254-27039186	1	UP	CDH9	CDH9		S10 (2.01, 9.86E-11, 0.0)
2:2331922-2336333	1	UP	MYT1L	MYT1L		S10 (1.88, 1.73E-09, 0.0)
3:196906863-196911423	1	UP	DLG1			S10 (1.97, 1.02E-11, 0.0)
2:68289101-68290667	1	UP	C1D	C1D		S10 (1.58, 4.11E-06, 0.01)
18:52384617-52386432	1	UP	RAB27B			S10 (1.51, 2.58E-05, 0.0)
12:118625239-118628957	1	UP	TAOK3			S10 (1.6, 8.49E-07, 0.0)
3:33699038-33701807	1	UP	CLASP2	CLASP2		S10 (1.64, 3.36E-08, 0.0)
22:50352806-50357687	1	DOWN	PIM3	PIM3	XLOC_062622	S10 (1.51, 6.48E-03, 0.0)
5:166999939-167004656	1	UP		TENM2		S10 (1.83, 6.57E-10, 0.0)
10:95515933-95521129	1	UP	LGI1	LGI1	XLOC_011309	S10 (1.65, 5.87E-08, 0.0)
3:179749782-179755788	1	UP	PEX5L	PEX5L		S10 (1.55, 4.01E-07, 0.0)
5:59782336-59786236	1	UP	PDE4D	PDE4D, PART1		S10 (1.64, 6.51E-07, 0.0)
10:10503016-10507373	1	UP		RP11-271F18.4	XLOC_009330	S10 (2.09, 1.20E-11, 0.01)
8:93072742-93075457	1	UP	RUNX1T1			S10 (1.64, 7.18E-09, 0.0)
6:154565307-154569084	1	UP	IPCEF1	IPCEF1		S10 (1.7, 8.40E-07, 0.0)
19:37700605-37702296	1	UP	ZNF585B	CTC-454I21.3, ZNF585B		S10 (1.59, 1.32E-06, 0.01)
5:146433875-146436221	1	UP	PPP2R2B	PPP2R2B		S10 (1.54, 4.47E-06, 0.0)
10:91100375-91103072	1	UP	LIPA	LIPA		S10 (1.71, 1.12E-07, 0.0)
18:3870101-3875254	1	UP	DLGAP1	DLGAP1		S10 (1.95, 2.71E-09, 0.0)
6:28907608-28910278	1	UP	C6orf100			S10 (1.73, 1.22E-09, 0.01)
6:64307481-64309068	1	UP				S10 (1.61, 7.01E-08, 0.0)
2:55233271-55237991	1	UP	RTN4			S10 (1.99, 5.78E-10, 0.0)
16:76310447-76313735	1	UP	CNTNAP4	CNTNAP4		S10 (1.54, 3.75E-07, 0.0)
15:93443116-93448718	1	UP	CHD2	CHD2, MIR3175		S10 (2.0, 1.47E-11, 0.0)
6:12060700-12061899	1	UP				S10 (1.54, 2.12E-08, 0.0)
6:148829330-148831653	1	UP				S10 (1.65, 3.50E-08, 0.0)
1:76250998-76254444	1	UP	RABGGTB	RABGGTB, SNORD45A, SNORD45B, SNORD45C		S10 (1.82, 6.88E-11, 0.0)
11:33181141-33183603	1	UP	CSTF3	CSTF3, CSTF3-AS1		S10 (1.52, 7.87E-07, 0.0)
17:61194258-61195662	1	UP				S10 (1.8, 7.74E-08, 0.0)
X:72431260-72435534	1	UP	NAP1L2			S10 (1.52, 3.55E-06, 0.0)
11:41478192-41482580	1	UP	LRRC4C	LRRC4C		S10 (1.53, 9.66E-07, 0.0)
4:698935-701504	1	DOWN	PCGF3	PCGF3		S10 (1.55, 7.70E-04, 0.16)
X:13829660-13835772	1	UP	GPM6B			S10 (1.97, 2.37E-11, 0.0)
11:57528660-57533819	1	UP	CTNND1			S10 (1.79, 2.18E-08, 0.0)
15:86162045-86165138	1	UP		AKAP13		S10 (1.62, 3.58E-06, 0.0)
Y:21905338-21907608	1	UP	KDM5D			S10 (1.58, 5.36E-05, 0.0)
8:1711797-1713639	1	DOWN	CLN8	CLN8, CTD-2336O2.1		S10 (1.58, 1.80E-03, 0.0)
6:26533008-26534094	1	UP				S10 (1.55, 4.85E-05, 0.01)
6:28624655-28627502	1	UP				S10 (2.08, 4.79E-14, 0.01)
16:53241532-53244152	1	UP	CHD9	CHD9		S10 (2.12, 4.90E-12, 0.0)
6:28615746-28617352	1	UP		AL121932.1, LINC00533		S10 (1.71, 9.48E-08, 0.0)
1:161509063-161510519	1	UP		RPS23P10		S10 (1.62, 8.75E-06, 0.31)
2:220434536-220437250	1	DOWN	OBSL1, INHA	OBSL1, INHA		S11 (1.5, 6.18E-03, 0.01)
1:51885010-51889519	1	UP	EPS15	EPS15		S10 (2.16, 4.01E-13, 0.0)
6:80129684-80131274	1	UP		RP1-232L24.3		S10 (1.64, 3.99E-07, 0.0)
2:210443710-210447979	1	UP	MAP2			S10 (1.77, 1.74E-08, 0.0)
6:131570846-131574822	1	UP	AKAP7			S10 (1.64, 2.89E-07, 0.0)
14:102275677-102277645	1	UP	PPP2R5C	PPP2R5C, CTD-2017C7.2		S10 (1.61, 2.68E-08, 0.0)
6:27445676-27448183	1	UP			XLOC_084454	S10 (1.58, 5.92E-07, 0.01)
6:161692032-161695974	1	UP	AGPAT4			S10 (1.59, 1.55E-09, 0.0)
21:17960062-17963788	1	UP		LINC00478, MIR125B2		S10 (1.68, 5.16E-09, 0.0)
1:178340163-178342212	1	UP				S10 (1.77, 2.01E-08, 0.01)
20:11898275-11902541	1	UP	BTBD3	BTBD3, RP4-742J24.2		S10 (1.71, 7.36E-11, 0.0)
1:78469814-78472867	1	UP	DNAJB4	DNAJB4, RP11-386I14.4		S10 (2.44, 4.44E-16, 0.0)
3:178253542-178257078	1	UP	KCNMB2	KCNMB2		S10 (1.55, 4.86E-05, 0.0)
X:28603882-28610738	1	UP	IL1RAPL1	RP11-149B9.2		S10 (1.8, 3.50E-09, 0.01)
8:28346690-28348508	1	UP	FBXO16	FBXO16		S10 (1.56, 7.98E-08, 0.0)
7:31377491-31381270	1	UP	NEUROD6			S10 (1.91, 4.72E-08, 0.0)
11:33639539-33641199	1	UP				S10 (1.57, 1.67E-05, 0.0)
6:46289966-46294170	1	UP	RCAN2			S10 (1.53, 1.13E-05, 0.0)
2:112895176-112898607	1	DOWN	FBLN7			S10 (1.86, 3.33E-04, 0.48)
8:77315274-77318733	1	UP		LINC01111, RP11-706J10.2, LINC01109		S10 (1.74, 3.28E-10, 0.0)
22:32597638-32603734	1	DOWN	RFPL2	IGLCOR22-1, RP1-90G24.10		S10 (1.56, 1.54E-03, 0.01)
14:71066445-71068412	1	UP	MED6	MED6		S10 (1.52, 1.50E-06, 0.0)
7:18534892-18540597	1	UP	HDAC9	HDAC9		S10 (1.69, 2.19E-06, 0.0)
4:46124688-46127537	1	UP	GABRG1			S10 (1.59, 5.15E-08, 0.0)
17:29621844-29624732	1	UP	OMG	OMG		S10 (2.11, 4.46E-13, 0.0)
6:69941984-69945391	1	UP	BAI3			S10 (1.71, 9.03E-09, 0.0)
2:219905597-219906730	1	UP	CCDC108	CCDC108		S10 (1.55, 6.04E-08, 0.0)
12:55364122-55368006	1	UP	TESPA1	TESPA1		S10 (1.65, 3.47E-07, 0.0)
10:24910928-24912345	1	UP	ARHGAP21	ARHGAP21		S10 (1.85, 2.72E-10, 0.0)
2:224464331-224467643	1	UP	SCG2			S10 (2.17, 1.16E-10, 0.01)
4:170580886-170583831	1	UP	CLCN3			S10 (1.83, 1.29E-09, 0.01)
5:124076571-124085455	1	UP	ZNF608	ZNF608	XLOC_079621	S10 (1.65, 6.62E-08, 0.0)
6:28948402-28950873	1	UP			XLOC_084497	S10 (1.86, 2.77E-12, 0.02)
1:41174261-41177849	1	UP	NFYC			S10 (2.12, 5.34E-13, 0.0)
4:2059020-2064546	1	DOWN	NAT8L		XLOC_070257	S10 (1.53, 7.90E-04, 0.0)
3:71176548-71181769	1	UP	FOXP1			S10 (1.93, 1.49E-10, 0.0)
6:165341017-165342541	1	UP			XLOC_082249, XLOC_086816	S10 (1.51, 3.21E-07, 0.0)
22:40927611-40930216	1	UP	MKL1			S10 (1.77, 1.29E-08, 0.0)
3:158990586-158992438	1	UP	IQCJ-SCHIP1			S10 (2.06, 2.05E-10, 0.0)
12:57733519-57736759	1	UP	R3HDM2			S10 (1.77, 1.25E-08, 0.01)
6:6621372-6623247	1	UP		LY86-AS1		S10 (2.25, 1.02E-11, 0.0)
9:35341159-35344468	1	UP				S10 (1.73, 1.33E-08, 0.01)
13:45766671-45769045	1	UP	KCTD4			S10 (2.18, 1.41E-13, 0.0)
2:166150310-166152628	1	UP	SCN2A	SCN2A		S10 (1.66, 1.46E-07, 0.0)
11:84843359-84844749	1	UP	DLG2			S10 (1.85, 6.29E-08, 0.0)
9:139871390-139873168	1	DOWN	PTGDS	PTGDS, RP11-229P13.19		S10 (1.89, 5.10E-03, 0.0)
3:33684159-33687662	1	UP	CLASP2	CLASP2		S10 (2.01, 5.95E-13, 0.0)
12:40009566-40015352	1	UP	ABCD2		XLOC_023151	S10 (1.66, 4.37E-08, 0.0)
7:30517499-30518971	1	DOWN	NOD1	NOD1		S10 (1.66, 2.27E-04, 0.0)
11:22358866-22360651	1	UP	SLC17A6	CTD-2140G10.2		S10 (1.72, 1.10E-07, 0.0)
5:109960613-109961330	1	UP		TMEM232		S10 (1.83, 5.72E-09, 0.0)
11:67070160-67072432	1	DOWN	ANKRD13D, SSH3	ANKRD13D, SSH3		S10 (1.5, 8.78E-04, 0.0)
6:53975909-53977926	1	UP	MLIP	MLIP		S10 (1.64, 2.01E-07, 0.0)
5:58568508-58572210	1	UP	PDE4D			S10 (2.18, 3.85E-11, 0.0)
4:160187792-160191552	1	UP	RAPGEF2			S10 (1.89, 2.25E-13, 0.0)
2:215274622-215277878	1	UP	VWC2L	VWC2L		S10 (1.74, 1.09E-08, 0.0)
18:40694086-40697082	1	UP	RIT2		XLOC_043105	S10 (1.69, 1.75E-07, 0.0)
11:64794398-64796104	1	UP	SNX15	AP000436.4, SNX15		S10 (1.51, 3.57E-08, 0.01)
2:115199618-115202749	1	UP	DPP10			S10 (1.97, 7.41E-11, 0.0)
5:110061807-110062992	1	UP	TMEM232	TMEM232		S10 (1.55, 2.12E-07, 0.0)
9:130026490-130029060	1	UP	GARNL3	GARNL3		S10 (1.62, 4.43E-07, 0.0)
18:52985074-52990360	1	UP	TCF4	TCF4		S10 (1.85, 9.87E-11, 0.0)
10:91151760-91154378	1	UP	IFIT1			S10 (1.58, 3.00E-06, 0.02)
21:32531027-32534210	1	UP				S10 (1.61, 3.49E-06, 0.0)
2:51251919-51254972	1	UP	NRXN1	NRXN1		S10 (1.83, 9.89E-10, 0.0)
10:121577332-121581257	1	UP	INPP5F	INPP5F, PHACTR2P1		S10 (1.66, 5.07E-12, 0.0)
12:67196990-67198857	1	UP	GRIP1			S10 (1.62, 1.12E-08, 0.0)
4:153856633-153859749	1	DOWN	FHDC1			S10 (1.54, 5.69E-03, 0.01)
5:17403828-17407855	1	UP		RP11-321E2.3		S10 (1.62, 3.05E-06, 0.0)
X:33355682-33358082	1	UP	DMD			S10 (1.89, 3.48E-08, 0.0)
5:56909830-56913392	1	UP		CTD-2023N9.3		S10 (2.72, 2.35E-14, 0.0)
4:2261499-2265035	1	DOWN	MXD4	MXD4		S10 (1.6, 1.38E-03, 0.0)
12:25205124-25208179	1	UP	LRMP	LRMP		S10 (2.1, 4.93E-11, 0.0)
11:73086764-73089230	1	DOWN	RELT	RELT		S11 (1.56, 2.26E-03, 0.0)
6:41700733-41703978	1	DOWN	TFEB			S10 (2.32, 4.95E-04, 0.0)
5:130866245-130868948	1	UP	RAPGEF6	RAPGEF6		S10 (2.32, 0.00E+00, 0.0)
3:164924100-164926054	1	UP		RP11-85M11.2		S10 (1.88, 8.90E-12, 0.0)
3:65534213-65535728	1	DOWN		MAGI1		S10 (1.51, 5.91E-03, 0.0)
18:44526133-44527467	1	UP	KATNAL2			S10 (1.55, 8.66E-09, 0.0)
8:102799661-102803751	1	UP	NCALD	NCALD		S10 (2.02, 1.70E-11, 0.0)
5:1522127-1525203	1	DOWN	LPCAT1	LPCAT1		S10 (1.52, 6.94E-04, 0.0)
X:139791234-139796340	1	UP	LINC00632	LINC00632		S10 (1.87, 1.64E-11, 0.0)
14:58705501-58707557	1	UP				S10 (2.08, 1.98E-11, 0.0)
8:8745132-8748463	1	UP				S10 (1.54, 1.20E-09, 0.0)
6:90271449-90274778	1	UP	ANKRD6	RP11-16C18.3		S10 (1.65, 3.89E-07, 0.0)
18:3839691-3845892	1	UP	DLGAP1	DLGAP1		S10 (1.93, 4.30E-11, 0.0)
6:27719781-27722419	1	UP				S10 (1.51, 2.22E-07, 0.02)
4:965689-968241	1	DOWN	DGKQ			S10 (1.6, 6.59E-04, 0.03)
11:1283209-1284570	1	DOWN				S10 (1.79, 4.24E-03, 0.0)
1:150668951-150670561	1	UP	GOLPH3L	GOLPH3L		S10 (1.53, 3.63E-06, 0.0)
6:112364119-112365228	1	UP				S10 (1.78, 2.62E-09, 0.0)
3:76359220-76363321	1	UP		ROBO2		S10 (1.75, 1.34E-07, 0.0)
6:28564917-28566341	1	UP				S10 (1.64, 2.23E-07, 0.01)
1:66819534-66823029	1	UP	PDE4B	PDE4B		S10 (1.86, 7.93E-09, 0.0)
7:83822396-83824968	1	UP	SEMA3A			S10 (1.8, 2.20E-09, 0.0)
12:122791541-122794694	1	UP				S10 (1.82, 3.50E-11, 0.0)
17:39966896-39969011	1	DOWN	LEPREL4, FKBP10	LEPREL4, FKBP10		S10 (1.53, 3.86E-03, 0.0)
17:49121859-49124572	1	UP	SPAG9	SPAG9, RP11-481C4.1		S10 (1.66, 6.27E-08, 0.0)
11:85427186-85430563	1	UP	SYTL2	SYTL2		S10 (1.82, 2.30E-08, 0.0)
1:88424902-88427563	1	UP			XLOC_001162	S10 (1.79, 6.93E-07, 0.0)
6:158401671-158404195	1	DOWN	SYNJ2			S10 (2.03, 1.63E-03, 0.0)
19:54006401-54008614	1	UP		CTD-2224J9.8		S10 (1.75, 4.55E-07, 0.39)
18:77723803-77725688	1	DOWN	HSBP1L1	HSBP1L1		S10 (1.81, 1.40E-03, 0.02)
3:35720038-35725540	1	UP	ARPP21	ARPP21		S10 (1.79, 3.40E-10, 0.0)
8:17552203-17555489	1	UP	MTUS1	MTUS1		S10 (1.78, 1.25E-10, 0.0)
5:126984547-126986503	1	UP	CTXN3			S11 (1.56, 1.24E-04, 0.0)
15:99789349-99789983	1	UP	TTC23, LRRC28	TTC23, LRRC28		S10 (1.66, 3.80E-08, 0.0)
4:57276404-57278233	1	UP	AC068620.1	PPAT		S10 (2.51, 5.66E-15, 0.0)
11:83391252-83393883	1	UP	DLG2	DLG2		S10 (1.64, 1.74E-09, 0.0)
5:169404677-169407982	1	UP	FAM196B	FAM196B		S10 (1.66, 5.36E-07, 0.0)
12:41221276-41223012	1	UP	CNTN1			S10 (1.53, 4.43E-08, 0.0)
7:148659548-148660446	1	UP		RNY4		S10 (1.72, 5.34E-07, 0.0)
15:25068506-25070432	1	UP	SNRPN			S10 (1.95, 1.47E-08, 0.0)
22:36231805-36236910	1	UP	RBFOX2	RBFOX2		S10 (1.75, 5.36E-10, 0.05)
11:59316575-59320341	1	UP			XLOC_018051	S10 (1.64, 3.00E-09, 0.05)
6:26552733-26555606	1	UP				S10 (1.86, 2.88E-12, 0.02)
6:26364896-26366063	1	UP	BTN3A2	BTN3A2, AL021917.1		S10 (1.68, 6.20E-08, 0.05)
21:43372622-43374992	1	DOWN	C2CD2	C2CD2		S11 (1.54, 4.86E-03, 0.01)
16:57022866-57024070	1	DOWN	NLRC5	NLRC5		S11 (1.55, 9.57E-03, 0.0)
8:107459731-107460818	1	UP	OXR1			S10 (1.65, 4.85E-08, 0.0)
12:102872128-102875148	1	UP	IGF1			S10 (2.05, 1.93E-08, 0.0)
1:204474994-204477621	1	UP			XLOC_008468	S10 (1.51, 1.24E-06, 0.04)
2:242548994-242550570	1	DOWN				S10 (1.73, 5.50E-05, 0.0)
6:26103909-26105022	1	UP	HIST1H4C			S10 (1.53, 4.90E-11, 0.01)
3:152015940-152021064	1	UP	MBNL1	MBNL1		S10 (1.52, 3.59E-07, 0.0)
1:2157719-2159593	1	DOWN	SKI			S10 (1.72, 5.39E-03, 0.0)
2:88469195-88470734	1	DOWN	THNSL2		XLOC_054499	S10 (2.51, 9.61E-03, 0.0)
8:63602312-63603723	1	UP				S10 (1.52, 5.84E-05, 0.0)
6:152700683-152702693	1	UP		SYNE1, SYNE1-AS1		S10 (1.84, 1.80E-10, 0.01)
6:147451513-147453325	1	UP		STXBP5-AS1		S10 (2.09, 1.31E-10, 0.0)
8:145741681-145744711	1	DOWN	RECQL4, LRRC14	RECQL4, LRRC14		S10 (1.52, 6.49E-03, 0.0)
5:88168350-88170215	1	UP				S10 (1.74, 6.63E-13, 0.0)
7:92875010-92875775	1	UP				S10 (2.51, 1.09E-14, 0.0)
3:1134175-1135815	1	UP	CNTN6	CNTN6		S10 (1.53, 2.90E-06, 0.0)
4:656654-658493	1	DOWN	PDE6B	PDE6B, RP11-1191J2.5		S10 (1.52, 4.71E-03, 0.0)
3:126074420-126076973	1	DOWN	KLF15	KLF15		S11 (1.69, 9.40E-03, 0.0)
21:17442390-17446357	1	UP		LINC00478		S10 (1.74, 1.85E-08, 0.0)
21:17908865-17911789	1	UP		MIR99A, MIRLET7C, LINC00478		S10 (2.64, 0.00E+00, 0.0)
1:174414808-174416690	1	UP	GPR52			S10 (1.69, 3.65E-08, 0.0)
2:79412188-79414370	1	UP	CTNNA2			S10 (3.16, 0.00E+00, 0.0)
11:58667397-58668576	1	UP				S10 (2.23, 5.07E-10, 0.01)
5:143111242-143113927	1	UP				S10 (1.82, 1.41E-06, 0.0)
6:144903780-144907683	1	UP	UTRN			S10 (1.86, 8.48E-09, 0.0)
8:89554588-89556052	1	UP		RP11-586K2.1		S10 (1.83, 1.44E-10, 0.0)
16:56815135-56819639	1	UP	NUP93	NUP93		S10 (2.0, 5.23E-09, 0.0)
X:32171558-32173849	1	UP	DMD			S10 (1.68, 3.18E-06, 0.01)
4:39063532-39067332	1	UP	KLHL5	KLHL5		S10 (2.03, 7.50E-12, 0.0)
5:55526858-55529625	1	UP	ANKRD55	ANKRD55		S10 (1.61, 7.66E-07, 0.0)
8:95447011-95449133	1	UP	FSBP	FSBP		S10 (2.11, 5.82E-13, 0.0)
X:43831010-43833239	1	UP	NDP	NDP		S10 (1.97, 1.24E-08, 0.01)
4:159442554-159445748	1	UP	RXFP1	RXFP1		S10 (1.56, 5.00E-07, 0.0)
11:132952315-132953986	1	DOWN				S11 (1.56, 2.67E-03, 0.0)
1:111746214-111747500	1	DOWN	DENND2D	DENND2D		S11 (2.33, 7.36E-03, 0.0)
6:15585356-15586599	1	UP	DTNBP1			S10 (1.81, 8.17E-08, 0.0)
9:27108872-27109950	1	UP	TEK			S10 (2.17, 9.43E-10, 0.0)
1:95975431-95978775	1	UP		RP11-286B14.1		S10 (1.84, 1.76E-07, 0.0)
22:36310306-36311627	1	UP				S10 (2.06, 7.77E-16, 0.0)
1:244893024-244894728	1	DOWN			XLOC_009155	S11 (1.6, 3.81E-03, 0.0)
1:9241826-9243841	1	DOWN		RP3-510D11.2		S10 (1.69, 4.65E-04, 0.0)
9:19782968-19786849	1	UP	SLC24A2			S10 (1.83, 3.71E-09, 0.0)
2:209053497-209055137	1	UP	C2orf80			S10 (1.57, 7.83E-07, 0.0)
2:242156418-242157464	1	DOWN	ANO7	ANO7		S10 (1.57, 6.34E-03, 0.0)
X:86772209-86776316	1	UP	KLHL4			S10 (1.75, 7.72E-08, 0.0)
7:112757992-112759306	1	UP	LINC00998			S10 (1.7, 1.10E-06, 0.01)
16:19183198-19186076	1	UP	SYT17			S10 (2.09, 3.33E-16, 0.0)
5:94416231-94417841	1	UP	MCTP1	MCTP1		S10 (1.86, 5.75E-09, 0.0)
13:49973776-49975978	1	UP	CAB39L			S10 (2.04, 3.93E-10, 0.0)
20:32717007-32717854	1	UP			XLOC_058798	S10 (1.67, 1.53E-06, 0.03)
6:26311531-26314504	1	UP				S10 (2.18, 1.11E-16, 0.0)
19:17354656-17357992	1	DOWN	NR2F6			S10 (1.6, 9.64E-04, 0.01)
1:50571315-50572400	1	UP	ELAVL4	ELAVL4		S10 (1.51, 6.97E-06, 0.0)
4:84255421-84256680	1	DOWN	HPSE	HPSE		S11 (1.88, 8.48E-04, 0.0)
1:197115020-197116580	1	UP	ASPM			S10 (1.69, 3.89E-10, 0.0)
3:58809988-58811346	1	UP		RP11-147N17.1		S10 (1.9, 1.11E-15, 0.0)
5:175559756-175560873	1	DOWN		RP11-844P9.1		S11 (2.4, 5.15E-03, 0.0)
8:142401243-142403336	1	DOWN	PTP4A3	CTD-3064M3.4		S10 (1.53, 1.29E-04, 0.0)
4:138452225-138454134	1	UP	PCDH18			S10 (1.81, 1.34E-09, 0.0)
8:27490694-27492797	1	DOWN	SCARA3			S11 (1.63, 2.65E-04, 0.0)
20:45978052-45982140	1	UP	ZMYND8	RP4-569M23.4, RP4-569M23.2		S10 (1.53, 1.52E-06, 0.0)
6:26401962-26403128	1	UP	BTN3A1	BTN3A1		S10 (1.61, 6.49E-07, 0.02)
17:1010547-1013541	1	DOWN	ABR			S10 (1.64, 8.41E-05, 0.0)
2:164589570-164590710	1	UP	FIGN	FIGN		S10 (1.69, 7.77E-09, 0.01)
15:25017662-25019040	1	UP				S10 (1.54, 1.59E-06, 0.03)
3:79460052-79461747	1	UP			ROBO1	S10 (2.1, 2.28E-09, 0.0)
4:118292119-118293167	1	UP				S10 (1.98, 1.07E-07, 0.0)
9:2157352-2159254	1	UP	SMARCA2			S10 (1.52, 4.54E-06, 0.0)
6:136171938-136176073	1	UP	PDE7B			S10 (1.65, 1.91E-06, 0.0)
7:39124750-39127187	1	UP	POU6F2			S10 (1.89, 7.11E-07, 0.0)
10:104158650-104159967	1	DOWN		NFKB2		S11 (1.74, 2.00E-03, 0.0)
X:2417663-2419723	1	DOWN	DHRSX, ZBED1	DHRSX		S11 (1.99, 3.25E-04, 0.0)
11:13458977-13462458	1	UP	BTBD10	BTBD10		S10 (2.65, 1.11E-16, 0.0)
14:103592760-103594717	1	DOWN	TNFAIP2	TNFAIP2		S10 (1.51, 9.47E-03, 0.0)
1:83278971-83280232	1	UP			XLOC_006831	S10 (2.0, 5.34E-08, 0.01)
2:220812266-220813741	1	UP			XLOC_050391	S10 (1.69, 1.59E-06, 0.0)
1:178357680-178359034	1	UP				S10 (2.26, 2.89E-15, 0.0)
4:105345653-105346707	1	UP				S10 (1.64, 9.30E-10, 0.0)
16:775987-779757	1	DOWN	CCDC78, HAGHL	CCDC78, HAGHL		S10 (1.51, 1.51E-04, 0.0)
5:175621044-175622374	1	DOWN				S10 (2.07, 3.97E-06, 0.59)
11:130304382-130305174	1	UP				S10 (1.62, 3.15E-07, 0.0)
14:29859055-29860671	1	UP		RP11-260G13.1		S10 (1.74, 2.86E-08, 0.0)
8:93111443-93112668	1	UP	RUNX1T1			S10 (2.03, 5.77E-11, 0.0)
1:93257112-93258434	1	UP	EVI5			S10 (2.22, 1.93E-11, 0.0)
12:56915235-56916366	1	UP	RBMS2	RBMS2		S10 (1.59, 4.09E-05, 0.13)
20:654959-657701	1	DOWN	RP5-850E9.3, SCRT2			S11 (1.68, 3.15E-03, 0.0)
14:105259979-105263023	1	DOWN	AKT1	AKT1		S10 (1.52, 2.69E-04, 0.01)
3:129405609-129407823	1	UP	TMCC1			S10 (1.89, 2.28E-11, 0.0)
7:111427190-111429233	1	UP	DOCK4	DOCK4		S10 (2.67, 0.00E+00, 0.0)
X:85969519-85970238	1	UP	DACH2			S10 (1.79, 5.93E-07, 0.0)
16:2076158-2078635	1	DOWN	SLC9A3R2			S10 (1.57, 7.53E-05, 0.0)
6:148761041-148762067	1	UP		SASH1		S10 (2.08, 7.45E-14, 0.0)
5:161425627-161428770	1	UP			XLOC_077546	S10 (1.7, 3.87E-08, 0.0)
9:22446609-22447955	1	DOWN	DMRTA1			S10 (1.53, 9.10E-06, 0.0)
21:17680064-17682379	1	UP		AP001172.2		S10 (1.59, 3.58E-06, 0.0)
1:84767136-84769344	1	UP	SAMD13	SAMD13		S10 (1.61, 1.49E-06, 0.01)
12:53718186-53720187	1	DOWN	AAAS	AAAS		S11 (1.59, 1.14E-03, 0.0)
18:14457797-14459194	1	DOWN				S10 (2.93, 9.93E-04, 0.64)
9:140916880-140918987	1	DOWN	CACNA1B			S11 (1.61, 4.46E-03, 0.0)
3:155393639-155394687	1	UP	PLCH1			S10 (1.76, 2.02E-06, 0.0)
3:150087850-150089086	1	UP				S10 (1.65, 1.61E-06, 0.0)
18:29738086-29738687	1	UP				S10 (2.59, 3.11E-15, 0.0)
1:197237097-197238755	1	UP	CRB1	CRB1		S10 (1.82, 1.52E-12, 0.0)
22:34604851-34606979	1	UP		LL22NC03-13G6.2		S10 (1.61, 9.20E-07, 0.01)
19:17558295-17559765	1	DOWN	TMEM221	TMEM221		S11 (1.53, 5.88E-04, 0.0)
1:26280601-26281366	1	UP				S10 (1.94, 1.96E-11, 0.02)
2:10100987-10102406	1	UP		GRHL1		S10 (1.71, 3.72E-06, 0.0)
9:139558822-139561596	1	DOWN	EGFL7	EGFL7		S10 (1.85, 1.70E-04, 0.0)
2:167004355-167007080	1	UP				S10 (1.93, 7.97E-10, 0.0)
21:37485066-37485738	1	UP				S10 (2.17, 2.73E-11, 0.0)
17:79988064-79989467	1	DOWN	RAC3	RAC3, LRRC45		S11 (1.76, 4.27E-03, 0.0)
21:17300492-17301879	1	UP				S10 (2.05, 8.88E-16, 0.0)
12:114211011-114211652	1	UP		RP11-438N16.1		S10 (1.54, 2.18E-04, 0.0)
3:139257844-139259056	1	DOWN	RBP1	RP11-319G6.1, RBP1		S11 (1.7, 6.81E-03, 0.0)
22:50622668-50625826	1	DOWN	TRABD	TRABD	XLOC_062627	S10 (1.51, 1.56E-03, 0.0)
4:2756967-2758573	1	DOWN	TNIP2	TNIP2		S10 (1.68, 8.80E-03, 0.0)
2:166058712-166059634	1	UP	SCN3A			S10 (1.93, 5.16E-14, 0.0)
17:79450423-79452239	1	DOWN			XLOC_042763, XLOC_042764	S10 (1.67, 4.74E-04, 0.0)
4:69238806-69239706	1	UP				S10 (1.54, 7.95E-06, 0.0)
8:91092848-91095536	1	UP	CALB1	CALB1		S10 (1.57, 4.55E-12, 0.0)
13:76378105-76380827	1	UP	LMO7			S10 (1.7, 6.00E-10, 0.0)
17:73872680-73875091	1	DOWN	TRIM47	TRIM47, RP11-552F3.9		S10 (1.94, 2.35E-03, 0.0)
5:92023309-92024375	1	UP		CTC-529L17.2		S10 (2.1, 7.12E-10, 0.0)
20:60640053-60640356	1	DOWN	TAF4	TAF4, hsa-mir-3195		S11 (3.29, 8.85E-03, 0.0)
14:105955105-105958660	1	DOWN	CRIP1, C14orf80	C14orf80, CRIP1		S10 (1.51, 2.03E-04, 0.0)
1:158118882-158120161	1	UP				S10 (1.68, 8.94E-09, 0.0)
11:396373-397814	1	DOWN		PKP3		S10 (2.16, 3.55E-03, 0.0)
2:237478040-237480468	1	UP	ACKR3			S11 (1.53, 2.43E-07, 0.0)
17:1613026-1614208	1	DOWN	TLCD2			S10 (2.8, 3.92E-03, 0.0)
18:29077363-29078888	1	DOWN	DSG2	RP11-650P15.1		S10 (2.28, 2.76E-04, 0.0)
8:14166540-14167380	1	UP		RP11-138H14.1		S10 (1.62, 1.22E-08, 0.31)
15:90319146-90320648	1	DOWN	MESP2			S10 (1.54, 9.72E-04, 0.0)
6:119468760-119470828	1	UP	FAM184A			S10 (1.54, 1.28E-06, 0.0)
3:47050160-47052075	1	DOWN		NBEAL2, NRADDP		S11 (2.12, 2.53E-04, 0.0)
14:105631177-105636541	1	DOWN	JAG2			S10 (1.53, 4.37E-03, 0.0)
6:26299078-26300016	1	UP				S10 (2.0, 1.05E-09, 0.0)
3:97758062-97758794	1	UP				S10 (1.73, 7.91E-08, 0.0)
20:60940878-60944560	1	DOWN	LAMA5			S10 (1.71, 7.89E-04, 0.0)
14:89959704-89960832	1	UP	FOXN3			S10 (2.64, 3.89E-15, 0.0)
4:118293299-118294530	1	UP				S10 (2.6, 1.32E-11, 0.0)
9:108738237-108739014	1	UP				S10 (2.24, 1.79E-10, 0.0)
12:76815808-76817176	1	UP	OSBPL8			S10 (1.95, 2.70E-08, 0.0)
5:63871106-63872218	1	UP		RGS7BP, RNU6-294P		S10 (3.02, 0.00E+00, 0.0)
8:22021363-22023760	1	DOWN	BMP1	BMP1, SFTPC		S10 (1.62, 8.47E-03, 0.0)
6:22349283-22351343	1	UP			XLOC_080972	S10 (2.28, 1.36E-10, 0.0)
6:104973235-104973944	1	UP				S10 (1.81, 1.38E-06, 0.0)
6:5084472-5086830	1	DOWN	PPP1R3G			S10 (2.42, 7.68E-03, 0.0)
3:196984264-196987828	1	UP	DLG1			S10 (1.52, 2.07E-07, 0.0)
20:48731842-48733204	1	UP	UBE2V1	UBE2V1		S10 (1.65, 3.90E-08, 0.0)
6:28504599-28505897	1	UP				S10 (2.4, 0.00E+00, 0.0)
14:80522066-80522714	1	UP				S10 (2.16, 8.24E-13, 0.0)
16:724891-726714	1	DOWN	RHBDL1	RHBDL1		S10 (1.9, 1.58E-06, 0.0)
2:40738521-40739943	1	UP	SLC8A1			S10 (1.53, 8.84E-07, 0.0)
1:241694574-241695919	1	UP	KMO	KMO		S10 (2.75, 0.00E+00, 0.0)
11:121065622-121066085	1	UP				S10 (2.2, 7.57E-11, 0.0)
8:71156167-71157906	1	UP	NCOA2			S10 (1.89, 4.25E-10, 0.0)
5:156771146-156772948	1	UP	FNDC9			S10 (1.59, 2.01E-05, 0.0)
17:7252896-7256247	1	DOWN	ACAP1, KCTD11	KCTD11		S10 (1.52, 2.46E-03, 0.03)
5:1245553-1246756	1	DOWN				S10 (2.53, 5.29E-03, 0.0)
12:127567843-127568457	1	UP				S10 (1.84, 3.09E-09, 0.0)
4:1160781-1162101	1	DOWN		RP11-20I20.4		S11 (2.17, 2.68E-06, 0.0)
8:120650433-120651703	1	UP	ENPP2	ENPP2		S10 (1.55, 1.71E-07, 0.0)
6:167064800-167065758	1	UP				S10 (1.57, 7.27E-06, 0.0)
7:95063816-95064799	1	DOWN	PON2	PON2		S10 (2.0, 7.10E-04, 0.0)
19:41168614-41169977	1	DOWN				S11 (1.5, 1.50E-03, 0.0)
X:57944657-57945710	1	UP				S10 (1.52, 4.05E-05, 0.06)
3:18475744-18480669	1	UP	SATB1	SATB1		S10 (2.09, 7.95E-13, 0.0)
3:124604649-124606983	1	DOWN	ITGB5	ITGB5		S11 (1.75, 5.51E-03, 0.0)
3:57230716-57231580	1	UP				S10 (2.21, 2.69E-13, 0.13)
5:155753512-155754770	1	UP	SGCD	SGCD		S10 (1.62, 5.28E-08, 0.0)
13:113815691-113818088	1	DOWN		PROZ, RP11-98F14.11		S10 (1.88, 6.85E-03, 0.64)
2:180608802-180611136	1	UP	ZNF385B	ZNF385B		S10 (1.8, 4.10E-10, 0.0)
1:1092821-1093815	1	DOWN				S10 (1.52, 1.49E-03, 0.0)
5:135527140-135529455	1	DOWN		AC009014.3		S10 (1.92, 1.86E-05, 0.0)
1:21615687-21617396	1	DOWN	ECE1	ECE1		S10 (1.51, 6.40E-03, 0.0)
4:89977492-89978775	1	UP	FAM13A	FAM13A		S10 (2.03, 6.19E-09, 0.0)
15:25101483-25103986	1	UP	SNRPN	SNRPN		S10 (2.04, 3.75E-09, 0.03)
7:39017206-39019690	1	UP	POU6F2			S10 (1.68, 7.58E-06, 0.0)
9:4663878-4667153	1	UP	SPATA6L, PPAPDC2	SPATA6L		S10 (1.55, 2.13E-07, 0.0)
3:63428448-63430736	1	UP	SYNPR	SYNPR		S10 (1.66, 8.57E-09, 0.0)
11:119186138-119188557	1	DOWN	MCAM	MCAM		S10 (1.63, 8.80E-03, 0.0)
10:49731399-49732714	1	DOWN	ARHGAP22			S11 (1.62, 4.99E-03, 0.0)
4:157935858-157936525	1	UP				S10 (1.76, 2.99E-06, 0.0)
12:118540837-118542497	1	DOWN	VSIG10	VSIG10		S10 (1.53, 1.88E-03, 0.0)
22:35393023-35394041	1	UP				S10 (3.4, 0.00E+00, 0.0)
3:184300647-184302428	1	DOWN				S10 (1.83, 3.91E-03, 0.0)
9:133308308-133309674	1	DOWN				S11 (2.16, 1.72E-03, 0.0)
10:24738165-24741159	1	UP	KIAA1217			S10 (2.04, 2.14E-14, 0.0)
17:8013011-8014008	1	DOWN				S11 (1.54, 1.65E-03, 0.0)
9:138985905-138988496	1	DOWN	NACC2		XLOC_101841	S10 (1.84, 9.49E-03, 0.0)
1:65990747-65992003	1	DOWN		LEPR		S10 (1.61, 4.30E-03, 0.0)
14:67734803-67735643	1	UP				S10 (1.86, 4.13E-06, 0.08)
1:46329647-46331587	1	UP				S10 (2.51, 1.11E-16, 0.0)
5:140602804-140603875	1	UP	PCDHB14			S10 (1.51, 6.88E-06, 0.0)
4:72101334-72104629	1	UP				S10 (1.53, 3.85E-07, 0.0)
3:130883900-130885146	1	UP		NEK11		S10 (2.7, 0.00E+00, 0.0)
22:20783025-20786281	1	DOWN		SCARF2		S10 (1.73, 7.40E-04, 0.0)
2:220933483-220934531	1	UP				S10 (1.96, 1.49E-08, 0.0)
1:246810437-246811641	1	UP				S10 (1.63, 7.14E-08, 0.0)
10:35484090-35485625	1	UP	CREM	CREM		S10 (1.96, 2.35E-11, 0.0)
15:100880620-100882486	1	DOWN	ADAMTS17	ADAMTS17		S10 (1.72, 3.75E-03, 0.0)
17:8075862-8078218	1	UP	TMEM107	TMEM107, RP11-599B13.7, SNORD118		S10 (1.69, 2.61E-06, 0.0)
20:47541013-47541434	1	UP				S10 (1.57, 7.16E-09, 0.0)
11:567265-569566	1	DOWN		MIR210HG, MIR210		S11 (2.19, 2.39E-03, 0.0)
14:104601719-104606438	1	DOWN	KIF26A	CTD-2223O18.1		S10 (1.56, 6.48E-04, 0.0)
17:75242467-75243837	1	DOWN				S10 (1.79, 5.47E-06, 0.0)
8:144357587-144359663	1	DOWN		GLI4		S10 (1.56, 7.72E-03, 0.0)
7:111422436-111424896	1	UP	DOCK4	DOCK4		S10 (1.56, 1.04E-05, 0.0)
1:61087042-61088368	1	UP				S10 (2.02, 3.77E-14, 0.0)
10:135138130-135140154	1	DOWN		RP11-122K13.14, CALY		S10 (1.94, 2.13E-03, 0.0)
16:2765137-2766454	1	DOWN		PRSS27		S11 (1.59, 5.64E-03, 0.0)
2:169203188-169204027	1	UP				S10 (1.59, 5.29E-06, 0.0)
1:64710978-64711651	1	UP				S10 (1.71, 1.95E-10, 0.0)
11:113906628-113907557	1	DOWN				S11 (1.62, 4.49E-04, 0.0)
16:4377227-4378811	1	DOWN		AC005356.1		S10 (1.81, 6.71E-04, 0.0)
12:125406227-125407408	1	UP				S10 (1.67, 1.52E-06, 0.0)
3:65384921-65388123	1	UP		MAGI1		S10 (1.51, 3.29E-07, 0.0)
20:13200557-13203408	1	DOWN	ISM1		XLOC_058541	S10 (1.67, 7.18E-04, 0.02)
10:4149677-4149910	1	UP				S10 (2.47, 1.11E-16, 0.0)
8:64615391-64616648	1	UP		RP11-579E24.2		S10 (1.95, 1.11E-16, 0.0)
2:207506467-207507708	1	DOWN		AC010731.4, AC010731.3		S10 (1.52, 2.95E-03, 0.0)
6:117920461-117920977	1	UP				S10 (2.14, 1.21E-12, 0.0)
4:160204850-160205638	1	UP	RAPGEF2			S10 (2.72, 0.00E+00, 0.0)
9:86886186-86887138	1	UP				S10 (1.72, 2.57E-06, 0.0)
3:48057184-48058037	1	UP	MAP4			S10 (2.07, 3.28E-09, 0.0)
2:103235129-103237354	1	DOWN	SLC9A2		XLOC_054679	S11 (1.94, 1.65E-03, 0.0)
14:59410822-59411313	1	UP				S10 (2.34, 7.71E-09, 0.0)
5:22754370-22755453	1	UP			CDH12	S10 (2.26, 2.40E-12, 0.0)
7:55955462-55956609	1	UP	MRPS17	ZNF713		S10 (2.24, 2.11E-14, 0.1)
4:27050161-27050926	1	UP				S10 (1.72, 6.18E-09, 0.0)
3:65604797-65605624	1	UP				S10 (1.77, 5.29E-06, 0.0)
15:65713468-65715965	1	DOWN	IGDCC4			S10 (1.5, 5.29E-04, 0.0)
10:43332073-43332887	1	DOWN				S11 (1.69, 2.63E-03, 0.0)
3:183167046-183168059	1	UP		LINC00888, SNORA63		S10 (1.72, 2.28E-07, 0.0)
22:46422707-46424340	1	DOWN				S11 (1.75, 1.27E-04, 0.0)
15:24157136-24157987	1	UP		RP11-484P15.1		S10 (1.73, 4.69E-05, 0.0)
7:101211209-101212787	1	UP		LINC01007		S10 (1.72, 2.23E-07, 0.0)
6:17033282-17033673	1	UP				S10 (1.64, 1.11E-04, 0.0)
18:21269135-21270754	1	DOWN	LAMA3	LAMA3		S10 (2.26, 3.88E-03, 0.0)
4:176727645-176728300	1	UP	GPM6A			S10 (2.85, 0.00E+00, 0.0)
12:115651409-115652226	1	UP				S10 (1.55, 9.58E-06, 0.0)
9:23189125-23189902	1	UP				S10 (2.2, 1.21E-10, 0.0)
20:60534063-60535206	1	UP				S10 (1.59, 3.76E-06, 0.0)
2:225846409-225847415	1	UP		DOCK10		S10 (1.56, 1.36E-04, 0.0)
2:205409563-205411234	1	DOWN	PARD3B	PARD3B		S10 (1.67, 2.75E-05, 0.0)
19:7864533-7865449	1	UP				S10 (1.53, 1.74E-06, 0.04)
8:143270651-143272656	1	UP			XLOC_093526	S11 (1.79, 3.63E-09, 0.01)
11:71317923-71319394	1	DOWN	AP000867.1			S11 (1.9, 3.17E-06, 0.73)
7:158750129-158751729	1	DOWN				S10 (1.9, 1.29E-03, 0.05)
7:15013557-15014869	1	UP	DGKB			S10 (2.57, 9.85E-13, 0.0)
3:51832743-51833966	1	UP			XLOC_063111	S10 (3.53, 0.00E+00, 0.0)
20:61147128-61149054	1	DOWN	C20orf166	C20orf166-AS1		S10 (1.57, 3.73E-03, 0.0)
3:132843387-132845397	1	UP	TMEM108			S10 (2.03, 3.16E-14, 0.01)
6:733685-734663	1	UP				S10 (1.58, 2.05E-04, 0.0)
2:26401318-26402674	1	DOWN	GAREML			S10 (2.87, 2.05E-04, 0.0)
14:87927975-87928598	1	UP				S10 (1.57, 1.38E-04, 0.0)
8:91806607-91807559	1	UP				S10 (1.88, 1.25E-07, 0.0)
16:67699702-67702017	1	DOWN	C16orf86, ENKD1	ENKD1, C16orf86		S10 (1.66, 8.19E-05, 0.0)
18:22122947-22124172	1	UP				S10 (1.75, 8.60E-07, 0.02)
2:133173276-133174742	1	DOWN	GPR39			S10 (1.75, 1.42E-05, 0.0)
2:191274990-191275260	1	UP	MFSD6			S11 (2.17, 5.19E-10, 0.0)
8:32077654-32079357	1	UP		NRG1-IT2		S10 (1.63, 7.16E-06, 0.0)
4:106736-108516	1	DOWN		Z95704.3	XLOC_068804, XLOC_071616	S11 (1.65, 2.23E-03, 0.0)
1:102458387-102459891	1	UP				S10 (2.17, 1.58E-10, 0.0)
5:139038449-139040250	1	DOWN	CXXC5			S10 (1.71, 8.12E-03, 0.0)
10:65027065-65029367	1	UP	JMJD1C	JMJD1C		S10 (1.54, 3.38E-13, 0.0)
2:125521199-125521831	1	UP				S10 (1.59, 2.12E-06, 0.0)
1:15478633-15481498	1	DOWN	TMEM51	TMEM51-AS1		S11 (1.7, 1.95E-04, 0.0)
2:75424500-75425185	1	UP	TACR1			S11 (1.8, 3.50E-07, 0.0)
11:45201280-45203329	1	DOWN	PRDM11	PRDM11		S10 (2.4, 1.77E-03, 0.0)
1:246446421-246447896	1	UP				S10 (1.62, 1.58E-06, 0.01)
2:220813756-220814975	1	UP			XLOC_050391	S10 (1.67, 1.00E-05, 0.0)
10:5005414-5006254	1	UP	AKR1C1	AKR1C1, U8		S11 (1.51, 8.24E-07, 0.67)
4:78880914-78881357	1	UP		RP11-777B9.1		S10 (1.72, 4.49E-08, 0.0)
9:88532563-88533045	1	UP				S10 (2.02, 7.67E-12, 0.0)
13:28048749-28049270	1	UP				S10 (2.01, 3.36E-09, 0.0)
4:46991031-46991826	1	UP				S10 (1.67, 3.42E-05, 0.0)
5:140571791-140573111	1	UP	PCDHB10			S10 (1.6, 2.95E-07, 0.29)
3:150131849-150132579	1	UP				S10 (1.59, 5.33E-08, 0.0)
6:96839589-96840284	1	UP				S10 (1.67, 4.85E-07, 0.0)
8:97171440-97173882	1	DOWN	GDF6			S10 (2.6, 5.48E-03, 0.0)
8:10158868-10159622	1	UP	MSRA			S10 (1.87, 1.22E-10, 0.0)
1:6265508-6266824	1	DOWN	RPL22, RNF207	RP1-120G22.11, RNF207		S10 (1.59, 4.59E-03, 0.11)
14:29077545-29078556	1	UP				S10 (2.74, 0.00E+00, 0.0)
3:184285676-184288087	1	DOWN				S10 (1.61, 2.49E-09, 0.0)
6:109103183-109103923	1	UP				S10 (1.52, 5.32E-06, 0.0)
2:241974473-241975367	1	DOWN	SNED1	SNED1		S10 (1.59, 4.89E-03, 0.0)
3:49434897-49435641	1	UP				S10 (2.09, 3.23E-09, 0.0)
2:48624885-48625975	1	UP				S10 (1.5, 1.43E-05, 0.0)
8:145806043-145806821	1	DOWN				S10 (2.58, 3.02E-03, 0.0)
1:11844902-11845755	1	DOWN		C1orf167		S10 (1.53, 8.04E-03, 0.0)
10:5853148-5853856	1	UP	GDI2			S10 (1.81, 4.11E-08, 0.0)
17:29248602-29249741	1	DOWN	ADAP2	ADAP2		S11 (2.13, 2.47E-03, 0.0)
10:35896241-35897504	1	DOWN	GJD4	RP11-425A6.5		S10 (1.61, 1.18E-03, 0.0)
15:40509489-40510683	1	UP	PAK6	BUB1B, RP11-133K1.2		S10 (2.05, 2.42E-12, 0.0)
6:101519151-101520348	1	UP				S11 (1.54, 1.99E-04, 0.05)
19:55678154-55678860	1	UP	DNAAF3	DNAAF3, snoU13		S10 (1.98, 1.37E-11, 0.06)
13:74879613-74880406	1	UP				S10 (1.96, 2.18E-09, 0.0)
12:32293290-32294121	1	UP				S10 (2.17, 3.73E-11, 0.02)
12:16750967-16751473	1	UP				S10 (2.26, 1.02E-11, 0.0)
X:117106397-117107653	1	UP	KLHL13			S10 (1.66, 4.64E-07, 0.0)
7:16504741-16505988	1	UP	SOSTDC1			S10 (1.53, 6.70E-07, 0.0)
X:155245817-155246772	1	DOWN		WASIR1		S11 (2.21, 7.59E-03, 0.75)
16:418643-420819	1	DOWN	MRPL28	MRPL28		S10 (1.85, 1.67E-03, 0.03)
3:128745474-128746667	1	DOWN				S10 (1.89, 3.00E-05, 0.0)
2:200316827-200318051	1	UP				S10 (1.95, 1.53E-08, 0.0)
5:167085617-167087468	1	UP		CTB-78F1.1		S10 (1.56, 2.91E-07, 0.02)
1:178067130-178067972	1	UP				S10 (1.64, 6.14E-06, 0.0)
10:75670303-75671661	1	DOWN	PLAU	PLAU		S10 (1.58, 2.44E-03, 0.0)
17:79447554-79449349	1	DOWN			XLOC_042763, XLOC_042764	S10 (1.56, 2.86E-04, 0.0)
9:85895603-85896587	1	UP		FRMD3		S10 (1.62, 2.32E-05, 0.0)
3:18459216-18461328	1	UP	SATB1	SATB1		S10 (1.57, 3.57E-05, 0.0)
8:118981500-118982236	1	UP				S10 (1.5, 2.65E-06, 0.0)
1:83163458-83164138	1	UP			XLOC_006790	S10 (2.29, 1.74E-14, 0.0)
15:91293340-91294045	1	UP		BLM		S10 (2.42, 3.77E-15, 0.0)
20:31044248-31046238	1	DOWN				S11 (1.53, 4.94E-03, 0.0)
1:94491136-94491547	1	UP		ABCA4		S10 (1.66, 1.87E-10, 0.0)
3:73616546-73618827	1	UP	PDZRN3			S10 (1.78, 3.56E-06, 0.0)
3:33698195-33698827	1	UP	CLASP2	CLASP2		S10 (1.81, 3.84E-08, 0.0)
1:186797797-186798798	1	UP	PLA2G4A			S10 (1.67, 2.41E-06, 0.02)
10:16558684-16559212	1	UP				S10 (1.88, 6.83E-08, 0.0)
13:35519688-35520532	1	UP				S10 (1.8, 8.80E-10, 0.0)
10:53126760-53127400	1	UP				S10 (1.62, 4.86E-07, 0.0)
7:37236233-37236986	1	UP		ELMO1		S10 (2.5, 0.00E+00, 0.0)
X:9432419-9434747	1	DOWN	TBL1X			S11 (1.58, 5.24E-03, 0.0)
4:61750237-61750861	1	UP				S10 (2.16, 1.44E-10, 0.0)
14:72056254-72058299	1	UP				S10 (1.56, 4.60E-06, 0.0)
5:61028031-61029066	1	UP				S10 (1.52, 2.62E-09, 0.0)
14:76241672-76242639	1	UP				S10 (1.73, 1.34E-06, 0.0)
3:87216714-87217337	1	UP				S10 (1.84, 1.03E-09, 0.0)
5:173738392-173739828	1	DOWN				S10 (1.69, 1.26E-05, 0.0)
11:118823497-118824332	1	UP		RP11-158I9.7		S10 (1.69, 1.05E-04, 0.0)
8:85618039-85618816	1	UP	RALYL			S10 (1.8, 9.06E-07, 0.0)
3:15837365-15839802	1	UP	ANKRD28	ANKRD28		S10 (1.52, 1.14E-05, 0.0)
X:14546892-14549422	1	UP	GLRA2			S10 (1.62, 3.67E-06, 0.0)
1:46998559-46999630	1	DOWN				S10 (2.21, 6.79E-03, 0.13)
8:22456906-22458484	1	DOWN	C8orf58	C8orf58		S10 (1.63, 1.38E-03, 0.0)
10:7914164-7914597	1	UP				S10 (1.62, 4.17E-05, 0.0)
7:90084489-90085002	1	UP				S10 (2.06, 6.23E-11, 0.0)
3:143494338-143494769	1	UP				S10 (2.03, 5.46E-09, 0.0)
6:117667529-117668002	1	UP				S10 (2.19, 6.45E-10, 0.0)
2:230137998-230138631	1	UP	PID1			S10 (1.81, 2.79E-09, 0.0)
7:41733143-41735057	1	UP		INHBA, INHBA-AS1		S10 (1.62, 2.37E-05, 0.0)
8:22446105-22447598	1	DOWN	AC037459.4	PDLIM2		S10 (2.28, 1.59E-03, 0.0)
5:159546781-159547414	1	UP	PWWP2A	PWWP2A	XLOC_080391	S10 (1.54, 6.05E-04, 0.0)
16:13163934-13164698	1	UP				S10 (1.55, 7.38E-07, 0.0)
7:129780880-129782180	1	DOWN		RP11-775D22.2		S10 (1.86, 4.81E-03, 0.0)
15:72476235-72477199	1	DOWN				S10 (1.51, 1.57E-03, 0.0)
8:103817969-103820350	1	DOWN		KB-1732A1.1		S10 (1.76, 1.28E-03, 0.0)
2:233388207-233389240	1	DOWN	CHRND	PRSS56, CHRND		S10 (2.46, 2.17E-03, 0.0)
15:52296165-52297340	1	UP		MAPK6		S10 (1.56, 4.86E-06, 0.0)
2:181848308-181850168	1	UP	UBE2E3	UBE2E3		S10 (1.65, 2.87E-07, 0.01)
14:102438604-102439506	1	UP				S10 (2.09, 2.52E-09, 0.0)
22:23881304-23882114	1	UP				S10 (1.63, 1.82E-05, 0.1)
1:245673941-245676704	1	UP	KIF26B			S10 (1.63, 6.39E-06, 0.0)
9:2159548-2160522	1	UP	SMARCA2			S10 (1.68, 3.21E-06, 0.0)
8:4847037-4847796	1	UP				S10 (1.96, 8.66E-15, 0.0)
3:161277560-161278247	1	UP				S10 (1.82, 6.36E-08, 0.0)
18:55228530-55229363	1	UP				S10 (1.67, 2.90E-05, 0.0)
4:156775720-156776837	1	UP	TDO2	TDO2		S10 (1.82, 7.07E-09, 0.0)
8:35097041-35097312	1	UP				S10 (1.69, 9.29E-05, 0.0)
5:87853603-87854167	1	UP				S10 (2.02, 1.48E-07, 0.0)
11:48194550-48195218	1	UP				S10 (1.7, 7.64E-07, 0.0)
8:1113224-1114244	1	DOWN				S11 (1.71, 8.61E-03, 0.0)
6:148794831-148795551	1	UP				S10 (1.92, 2.22E-10, 0.0)
7:82789103-82789730	1	UP				S10 (1.9, 1.08E-07, 0.0)
15:27136611-27137324	1	DOWN				S11 (1.84, 5.47E-03, 0.0)
18:46587832-46588108	1	UP				S11 (1.98, 6.36E-10, 0.0)
20:708252-709963	1	DOWN				S11 (1.79, 2.26E-04, 0.0)
8:144267339-144267872	1	DOWN				S10 (3.31, 2.50E-03, 0.0)
11:74021962-74023202	1	DOWN	P4HA3	P4HA3, RP11-632K5.3		S11 (1.5, 1.95E-03, 0.0)
11:33641380-33641981	1	UP				S10 (2.34, 3.47E-11, 0.0)
14:100485485-100487140	1	UP	EVL	EVL		S10 (1.64, 2.82E-07, 0.0)
X:47476211-47476771	1	UP				S10 (1.61, 3.65E-06, 0.0)
13:48477981-48478686	1	UP				S10 (2.37, 1.05E-12, 0.0)
3:196905515-196906271	1	UP				S10 (1.93, 4.58E-09, 0.0)
3:45634770-45636429	1	DOWN	LIMD1	AC099539.1		S10 (1.93, 6.05E-04, 0.0)
15:27014002-27015902	1	UP	GABRB3			S10 (2.85, 0.00E+00, 0.0)
12:49483383-49484435	1	DOWN		RP11-386G11.8		S10 (1.72, 6.98E-03, 0.0)
13:78274296-78274639	1	UP	SLAIN1			S11 (2.84, 1.75E-14, 0.0)
7:114619526-114619864	1	UP				S10 (1.69, 2.03E-05, 0.0)
10:24906701-24907039	1	UP				S10 (2.19, 4.34E-09, 0.0)
5:180228945-180230688	1	DOWN	MGAT1	MGAT1		S10 (1.54, 2.63E-03, 0.0)
12:89413053-89413824	1	UP		RP11-13A1.1		S10 (1.58, 7.90E-05, 0.0)
13:89815046-89816036	1	UP				S10 (1.54, 1.06E-04, 0.04)
15:71480438-71481605	1	UP		RP11-673C5.2		S10 (1.5, 9.52E-06, 0.0)
12:3861696-3862888	1	DOWN	EFCAB4B	EFCAB4B		S10 (1.52, 2.28E-05, 0.0)
2:209049419-209050543	1	UP	C2orf80			S10 (2.27, 1.33E-15, 0.0)
15:66544020-66546689	1	DOWN	MEGF11			S11 (1.55, 4.94E-03, 0.0)
7:15055103-15055889	1	UP				S10 (1.95, 1.71E-07, 0.0)
5:66660710-66662307	1	UP			XLOC_076614	S11 (1.53, 1.10E-04, 0.0)
10:90734711-90735093	1	UP				S10 (2.7, 7.64E-13, 0.0)
14:33014258-33015054	1	UP				S10 (1.64, 2.03E-08, 0.0)
20:30448648-30449987	1	DOWN				S11 (1.69, 3.12E-03, 0.0)
1:239375883-239376763	1	UP				S10 (1.62, 2.62E-06, 0.0)
19:13957839-13959094	1	DOWN				S10 (1.89, 1.06E-04, 0.0)
17:68100792-68101778	1	UP	KCNJ16			S10 (2.14, 7.75E-12, 0.0)
1:178342370-178343463	1	UP				S10 (2.61, 0.00E+00, 0.0)
14:24837446-24838793	1	DOWN	NFATC4	NFATC4		S11 (1.63, 3.65E-04, 0.0)
16:76313815-76315174	1	UP				S10 (2.06, 1.31E-11, 0.0)
16:67270777-67271918	1	UP		FHOD1, SLC9A5		S10 (1.78, 8.78E-11, 0.0)
9:140092668-140094666	1	DOWN	TPRN			S10 (1.92, 2.05E-05, 0.0)
10:106016081-106016530	1	UP	GSTO1			S10 (1.95, 3.23E-07, 0.0)
19:4790561-4791293	1	UP	FEM1A	AC005523.3		S10 (1.59, 9.25E-07, 0.18)
13:99325047-99325432	1	UP		RN7SL60P		S10 (2.18, 1.84E-09, 0.0)
13:97761782-97762724	1	UP				S10 (2.01, 2.82E-08, 0.0)
8:105429724-105430420	1	UP		DPYS		S10 (1.59, 2.27E-05, 0.0)
5:179221585-179224493	1	DOWN	LTC4S	LTC4S, MGAT4B, MIR1229		S10 (1.59, 1.20E-03, 0.0)
20:58151702-58153406	1	DOWN	PHACTR3			S10 (1.55, 1.63E-03, 0.0)
12:105723772-105725539	1	DOWN	C12orf75	C12orf75		S11 (1.52, 2.97E-03, 0.0)
5:174866094-174866797	1	UP				S10 (2.11, 1.66E-09, 0.0)
14:45435818-45437187	1	UP				S10 (1.75, 1.94E-10, 0.02)
3:150089117-150089884	1	UP				S10 (2.17, 2.32E-10, 0.0)
6:147488505-147489036	1	UP				S10 (1.54, 6.32E-07, 0.0)
1:228107076-228107820	1	UP				S11 (1.76, 4.41E-06, 0.0)
17:76309662-76310737	1	DOWN		AC061992.2		S10 (1.59, 5.19E-04, 0.0)
15:33409104-33410450	1	UP				S10 (2.23, 9.76E-11, 0.0)
22:49700641-49701292	1	DOWN				S10 (1.6, 3.07E-03, 0.0)
16:62072407-62073150	1	UP	CDH8		XLOC_036903	S10 (1.55, 1.08E-05, 0.0)
17:32078147-32078939	1	UP				S10 (1.55, 6.66E-06, 0.0)
17:80551009-80552217	1	DOWN		FOXK2		S11 (1.75, 1.67E-04, 0.05)
14:60431528-60432713	1	UP				S10 (1.88, 2.43E-11, 0.04)
17:11972874-11974958	1	UP		MAP2K4		S10 (1.61, 2.09E-10, 0.0)
11:113743418-113744823	1	UP	USP28	USP28		S10 (1.66, 9.55E-08, 0.05)
5:146568007-146568572	1	UP				S10 (1.64, 6.10E-06, 0.0)
8:33539201-33539614	1	UP				S10 (2.38, 2.33E-15, 0.0)
2:109751886-109752283	1	UP				S10 (1.69, 1.35E-05, 0.0)
12:3994339-3994926	1	UP				S10 (1.73, 8.14E-07, 0.0)
17:6945127-6947770	1	DOWN	SLC16A11	SLC16A11		S10 (1.63, 8.80E-04, 0.0)
3:113022288-113023215	1	UP		WDR52		S10 (1.68, 2.29E-05, 0.0)
2:50918621-50919166	1	UP				S10 (1.57, 7.49E-08, 0.0)
10:31938972-31939315	1	UP				S10 (2.2, 2.25E-10, 0.0)
2:219232059-219233122	1	DOWN		C2orf62, AC021016.6		S11 (1.67, 1.27E-03, 0.0)
12:133135851-133138063	1	DOWN		FBRSL1		S10 (1.6, 2.51E-03, 0.0)
5:88080479-88081262	1	UP		MEF2C		S10 (1.74, 1.21E-08, 0.0)
17:77682049-77682793	1	DOWN		MIR4739, CTD-2116F7.1		S10 (1.87, 8.40E-03, 0.0)
1:158150431-158151669	1	DOWN	CD1D			S11 (1.5, 9.18E-03, 0.0)
22:33616547-33617860	1	UP		LARGE		S10 (1.62, 2.63E-06, 0.0)
15:25936576-25937412	1	UP				S10 (1.97, 2.42E-10, 0.0)
15:40582709-40584211	1	DOWN	PLCB2	PLCB2		S10 (1.56, 2.14E-03, 0.0)
11:61061202-61063360	1	DOWN	VWCE	VWCE		S10 (1.64, 1.03E-03, 0.0)
9:140007499-140010128	1	DOWN	DPP7	DPP7	XLOC_101858	S10 (2.03, 2.53E-04, 0.0)
2:222475459-222476387	1	UP			XLOC_056420	S10 (1.57, 5.96E-05, 0.0)
3:5292431-5293228	1	UP		RN7SL553P, MIR4790		S10 (1.5, 1.74E-04, 0.0)
10:17495265-17497053	1	DOWN	ST8SIA6			S10 (1.6, 3.29E-04, 0.0)
11:74442046-74443034	1	DOWN	CHRDL2	CHRDL2		S11 (1.75, 4.36E-03, 0.0)
14:31698783-31699390	1	UP				S10 (2.14, 2.46E-09, 0.0)
4:134078224-134079358	1	UP				S10 (2.57, 2.22E-16, 0.0)
16:69184299-69185138	1	UP				S10 (1.73, 2.33E-06, 0.0)
11:125743859-125744523	1	UP		RP11-680F20.10		S10 (1.51, 1.63E-05, 0.23)
5:16826604-16827139	1	UP				S10 (1.67, 1.58E-06, 0.0)
9:123883503-123884542	1	UP	CNTRL			S10 (2.74, 1.98E-13, 0.0)
19:15661570-15662679	1	DOWN				S11 (1.84, 3.05E-03, 0.0)
14:74892056-74893320	1	DOWN	SYNDIG1L			S10 (1.58, 8.35E-03, 0.0)
X:33354845-33355647	1	UP	DMD			S10 (2.47, 0.00E+00, 0.0)
8:22435806-22437559	1	DOWN	PDLIM2	PDLIM2		S10 (1.62, 3.30E-03, 0.0)
2:27937695-27938851	1	DOWN	AC074091.13			S11 (1.53, 6.60E-03, 0.0)
10:65819712-65821281	1	UP			XLOC_009751, XLOC_011024	S10 (1.52, 6.36E-05, 0.0)
19:57192925-57193288	1	UP				S11 (1.97, 2.49E-06, 0.0)
3:65909987-65910642	1	UP				S10 (1.63, 1.50E-06, 0.0)
X:11895834-11896543	1	UP				S10 (1.81, 1.51E-08, 0.0)
12:131302738-131304028	1	DOWN				S11 (1.53, 1.77E-03, 0.0)
16:65151553-65152167	1	UP				S11 (1.7, 1.19E-07, 0.0)
16:6058515-6059065	1	UP				S10 (1.83, 4.64E-06, 0.0)
1:191610632-191611247	1	UP				S10 (2.39, 2.78E-12, 0.0)
2:49164729-49166017	1	UP				S10 (1.58, 2.06E-06, 0.0)
13:25254205-25255704	1	DOWN	ATP12A			S11 (1.64, 8.14E-03, 0.0)
1:55445975-55446961	1	DOWN	TMEM61			S10 (2.57, 1.99E-04, 0.0)
7:13140887-13142039	1	UP		AC011288.2		S10 (1.67, 1.40E-06, 0.12)
4:116033921-116035604	1	UP	NDST4	NDST4		S10 (1.67, 3.01E-09, 0.0)
7:70600981-70601322	1	UP				S11 (2.11, 3.83E-08, 0.0)
19:46270935-46274159	1	DOWN	SIX5, DMPK	AC074212.5, AC074212.6, DMPK		S11 (2.59, 1.28E-03, 0.0)
5:18114340-18114770	1	UP				S10 (1.88, 1.13E-07, 0.0)
5:78317038-78317492	1	UP				S10 (1.97, 5.75E-09, 0.0)
13:33896203-33896780	1	UP				S10 (1.59, 4.35E-06, 0.0)
12:80493153-80494093	1	UP				S10 (1.79, 6.22E-09, 0.0)
12:16749132-16749496	1	UP				S10 (2.37, 2.47E-10, 0.0)
9:10207846-10208966	1	UP				S10 (2.06, 7.90E-09, 0.0)
15:65804487-65805042	1	UP	DPP8			S10 (1.88, 3.02E-08, 0.0)
22:46439903-46441846	1	DOWN		LINC00899		S10 (1.85, 3.30E-04, 0.0)
2:213398812-213399580	1	UP				S10 (1.87, 2.40E-07, 0.0)
5:118747292-118748292	1	UP				S10 (1.76, 1.93E-06, 0.0)
8:132929302-132929850	1	UP				S10 (1.82, 2.74E-10, 0.0)
10:71891780-71893038	1	DOWN	AIFM2			S11 (1.73, 2.15E-03, 0.0)
7:5594932-5596735	1	DOWN		CTB-161C1.1		S10 (1.76, 1.68E-03, 0.0)
1:229473721-229474663	1	UP	CCSAP			S10 (1.69, 9.94E-06, 0.02)
12:71146779-71148538	1	UP	PTPRR	PTPRR		S10 (2.1, 3.64E-12, 0.0)
1:179555088-179556342	1	DOWN		RP11-545A16.3		S10 (1.53, 6.94E-03, 0.0)
8:110691371-110693395	1	UP	SYBU	SYBU		S10 (2.11, 4.19E-11, 0.0)
7:49817603-49817973	1	UP				S10 (1.88, 4.41E-10, 0.0)
5:178197570-178198228	1	UP				S10 (2.08, 4.27E-10, 0.18)
6:55817974-55818519	1	UP				S10 (1.8, 2.34E-07, 0.0)
21:17702682-17703627	1	UP		LINC00478		S10 (1.95, 1.01E-09, 0.0)
1:150780508-150781046	1	UP	CTSK	CTSK		S10 (1.99, 1.73E-05, 0.04)
19:15523336-15524550	1	UP				S10 (1.67, 1.46E-08, 0.06)
1:114694531-114697471	1	DOWN	SYT6	SYT6		S10 (1.78, 1.36E-05, 0.0)
21:31308260-31310198	1	UP	GRIK1			S10 (2.11, 4.28E-09, 0.0)
2:87797715-87798140	1	UP				S10 (1.75, 1.88E-05, 0.68)
8:136476822-136477418	1	UP				S10 (1.75, 8.33E-10, 0.0)
15:72529423-72530083	1	UP			XLOC_034437	S10 (1.54, 7.16E-06, 0.0)
5:143591209-143592566	1	UP				S10 (1.66, 5.16E-08, 0.0)
7:44919875-44922213	1	UP		MIR4657		S10 (1.61, 5.19E-09, 0.0)
10:25003092-25003452	1	UP				S10 (2.24, 5.88E-09, 0.0)
18:6012875-6013635	1	UP				S10 (1.55, 9.53E-07, 0.0)
2:166432796-166433451	1	UP				S10 (2.38, 5.13E-12, 0.0)
6:162039836-162040460	1	UP				S10 (1.79, 2.39E-05, 0.0)
1:27686720-27687523	1	DOWN				S10 (3.0, 4.03E-05, 0.0)
17:29645481-29645900	1	UP	CTD-2370N5.3	NF1, CTD-2370N5.3		S10 (1.7, 1.14E-07, 0.0)
13:37250907-37251444	1	UP				S11 (1.57, 6.56E-08, 0.0)
8:81639153-81639924	1	UP				S10 (1.5, 1.19E-04, 0.0)
10:61385431-61385897	1	UP				S10 (1.85, 6.84E-08, 0.0)
12:19389781-19390778	1	UP	PLEKHA5	PLEKHA5		S10 (1.79, 7.68E-09, 0.0)
14:29849903-29850565	1	UP		RP11-562L8.1		S10 (1.6, 9.42E-05, 0.0)
6:792499-793129	1	UP				S10 (2.52, 1.86E-11, 0.0)
13:95255418-95255870	1	UP	GPR180			S10 (1.82, 5.77E-12, 0.0)
9:128521827-128522234	1	UP				S10 (1.72, 4.42E-05, 0.0)
22:42469957-42470894	1	DOWN	FAM109B	snoU13		S10 (2.09, 3.26E-04, 0.0)
6:112803688-112804240	1	UP		RP1-105O18.1		S10 (1.8, 7.06E-07, 0.0)
12:97628819-97629296	1	UP			XLOC_023985	S10 (1.51, 1.01E-04, 0.0)
5:82886570-82887201	1	UP				S10 (1.89, 1.97E-08, 0.0)
7:148638929-148639406	1	UP		RNY5		S10 (1.52, 3.32E-04, 0.0)
2:183900273-183900732	1	UP				S10 (1.68, 9.15E-08, 0.0)
17:56708994-56710001	1	UP		U3		S10 (2.23, 8.06E-13, 0.0)
6:155469179-155469727	1	UP	TIAM2			S10 (1.78, 2.66E-06, 0.0)
3:189919301-189919827	1	UP				S10 (1.59, 6.70E-05, 0.05)
18:4450955-4452005	1	UP				S10 (2.01, 7.77E-16, 0.0)
3:97710137-97710453	1	UP				S11 (1.57, 5.41E-07, 0.0)
11:30795133-30797005	1	UP			XLOC_017846	S10 (1.64, 1.53E-05, 0.0)
5:67590802-67591386	1	UP				S10 (1.72, 2.02E-05, 0.0)
9:132145214-132146723	1	DOWN				S10 (1.62, 1.05E-03, 0.0)
X:54207518-54208030	1	UP	FAM120C	FAM120C		S11 (1.52, 1.78E-05, 0.0)
5:79704959-79705944	1	UP	ZFYVE16	ZFYVE16		S10 (1.51, 1.11E-06, 0.0)
2:188312566-188312947	1	UP	CALCRL	CALCRL		S10 (1.9, 2.39E-06, 0.0)
8:21778775-21779141	1	UP	XPO7	XPO7		S11 (1.82, 1.08E-06, 0.0)
7:50467273-50468479	1	DOWN				S10 (4.08, 6.79E-04, 0.0)
5:166908410-166908795	1	UP				S10 (1.66, 1.57E-06, 0.0)
14:42070622-42071316	1	UP				S10 (1.52, 4.15E-05, 0.0)
9:124413286-124415207	1	DOWN	DAB2IP	DAB2IP		S11 (2.06, 1.96E-03, 0.0)
5:59781414-59782155	1	UP	PDE4D	PDE4D, PART1		S10 (1.57, 3.14E-06, 0.0)
6:128132945-128133588	1	UP				S10 (1.89, 5.08E-06, 0.0)
4:39701432-39701811	1	UP	UBE2K	UBE2K	XLOC_072477	S10 (1.69, 1.45E-06, 0.0)
17:79614629-79615757	1	DOWN		NPLOC4		S10 (1.84, 2.20E-03, 0.0)
15:41877234-41878272	1	DOWN				S11 (1.52, 3.39E-03, 0.0)
3:156533785-156535533	1	DOWN		LINC00886		S10 (1.52, 7.81E-04, 0.0)
2:80308060-80308492	1	UP				S10 (2.01, 2.36E-08, 0.0)
12:120911668-120912335	1	UP				S11 (1.63, 1.27E-05, 0.1)
6:26576554-26578064	1	UP				S10 (2.44, 0.00E+00, 0.0)
5:109959963-109960322	1	UP		TMEM232		S10 (2.2, 1.65E-08, 0.0)
9:132459119-132460510	1	DOWN				S11 (1.9, 8.35E-07, 0.0)
4:155241517-155241961	1	UP				S11 (1.56, 4.23E-05, 0.0)
2:19639720-19640296	1	UP				S10 (2.6, 3.69E-14, 0.0)
12:91774851-91776161	1	UP				S10 (1.78, 9.02E-07, 0.0)
8:30413086-30414403	1	DOWN		RBPMS		S10 (1.53, 8.02E-03, 0.0)
2:76911936-76912447	1	UP				S10 (2.67, 0.00E+00, 0.0)
11:8935494-8935992	1	UP				S10 (2.32, 1.62E-13, 0.0)
19:31836868-31837617	1	UP				S10 (1.59, 7.94E-05, 0.0)
5:94574490-94574812	1	UP				S10 (1.77, 5.94E-06, 0.0)
18:73167067-73168238	1	DOWN			XLOC_044842	S10 (1.63, 5.50E-03, 0.0)
6:28511165-28512361	1	UP				S10 (1.53, 4.67E-05, 0.0)
10:101101668-101102074	1	UP				S10 (2.18, 3.97E-11, 0.0)
7:69432639-69433234	1	UP				S10 (1.7, 5.34E-08, 0.0)
17:21451376-21452079	1	UP				S10 (1.51, 3.25E-07, 0.28)
14:98101032-98102025	1	UP				S10 (1.66, 4.90E-07, 0.0)
2:102758727-102759821	1	DOWN	IL1R1			S10 (1.54, 2.45E-03, 0.0)
9:127538951-127540325	1	DOWN	OLFML2A			S10 (2.12, 3.89E-05, 0.07)
11:80533167-80533873	1	UP			XLOC_018636	S10 (1.84, 6.78E-07, 0.0)
4:184319218-184320693	1	DOWN				S10 (1.52, 2.45E-03, 0.0)
12:75783008-75783469	1	UP	CAPS2, GLIPR1L2	CAPS2		S10 (2.2, 2.40E-08, 0.0)
8:94935990-94937590	1	UP				S10 (1.84, 2.72E-08, 0.0)
12:79265122-79265500	1	UP				S10 (2.14, 1.53E-11, 0.0)
10:82778606-82779256	1	UP				S11 (1.5, 2.30E-04, 0.0)
12:16753305-16754612	1	UP	LMO3			S10 (1.68, 4.21E-06, 0.0)
17:35656192-35658662	1	UP	ACACA			S10 (1.88, 3.55E-07, 0.0)
3:85016751-85017126	1	UP				S10 (1.6, 7.77E-05, 0.0)
1:230368039-230368443	1	UP				S10 (1.8, 3.63E-08, 0.0)
8:106645300-106645779	1	UP				S10 (2.37, 2.22E-16, 0.0)
21:16290767-16291354	1	UP		AF127577.8		S10 (1.8, 2.76E-06, 0.0)
6:26327069-26328502	1	UP				S10 (2.42, 0.00E+00, 0.1)
7:114054707-114055499	1	UP	FOXP2	FOXP2		S10 (2.0, 1.01E-10, 0.0)
18:4181271-4182435	1	UP			DLGAP1	S10 (1.73, 5.33E-06, 0.0)
3:3219620-3220009	1	UP	CRBN	CRBN		S11 (1.99, 1.88E-07, 0.0)
13:109807406-109808099	1	UP				S10 (1.81, 2.08E-06, 0.0)
11:33641990-33643133	1	UP				S10 (1.68, 8.49E-07, 0.0)
13:79976507-79976888	1	UP				S10 (1.98, 1.27E-07, 0.0)
2:121624725-121625838	1	DOWN		RP11-297J22.1		S11 (2.01, 4.89E-03, 0.0)
7:106505605-106506441	1	UP	PIK3CG			S11 (2.01, 6.84E-09, 0.0)
1:50579052-50580934	1	UP		RP11-492I2.1		S10 (1.59, 3.48E-06, 0.0)
5:129885942-129886695	1	UP				S10 (1.77, 2.13E-06, 0.0)
1:233656470-233657130	1	UP				S11 (1.52, 2.24E-05, 0.0)
10:91087426-91089305	1	UP	IFIT3			S10 (1.75, 1.50E-06, 0.0)
1:240264005-240265157	1	UP				S10 (1.64, 1.18E-04, 0.0)
4:176892420-176893028	1	UP	GPM6A			S10 (2.15, 3.67E-10, 0.0)
4:16895185-16895503	1	UP				S11 (1.53, 2.05E-06, 0.13)
8:137529202-137529866	1	UP				S11 (2.04, 9.71E-10, 0.0)
5:58725446-58726582	1	UP				S10 (1.62, 2.50E-04, 0.0)
10:23352163-23352979	1	UP				S10 (1.64, 3.57E-05, 0.0)
1:88798777-88799330	1	UP				S10 (2.01, 5.08E-06, 0.0)
15:29559398-29560549	1	UP	NDNL2			S10 (1.51, 2.00E-05, 0.0)
6:104543259-104543929	1	UP				S10 (2.67, 2.22E-16, 0.04)
18:39486444-39486898	1	UP				S10 (1.59, 8.37E-05, 0.0)
6:123153578-123153964	1	UP			XLOC_086030	S10 (1.78, 1.71E-07, 0.0)
2:60771127-60771461	1	UP		BCL11A		S10 (1.96, 4.92E-07, 0.0)
16:14050273-14051212	1	UP				S10 (2.09, 3.17E-09, 0.0)
11:86334142-86335061	1	UP				S10 (1.71, 8.88E-06, 0.0)
4:91773171-91773882	1	UP				S11 (1.54, 7.79E-05, 0.0)
15:34880260-34880857	1	UP	GOLGA8A	GOLGA8B		S10 (1.59, 2.66E-05, 0.12)
12:11655616-11656002	1	UP		PRB2		S10 (1.52, 1.39E-05, 0.0)
15:57425394-57426055	1	UP		TCF12		S10 (1.51, 8.34E-05, 0.04)
4:160287976-160288473	1	UP				S10 (1.53, 1.12E-05, 0.0)
1:46931725-46933190	1	DOWN				S11 (1.9, 3.50E-04, 0.0)
21:46898169-46898553	1	UP				S10 (1.56, 1.92E-04, 0.0)
1:232946153-232946483	1	UP				S10 (2.21, 1.31E-10, 0.0)
10:23447080-23447539	1	UP			XLOC_012174	S10 (2.11, 9.29E-09, 0.0)
6:64523699-64524271	1	UP				S10 (1.57, 1.47E-06, 0.0)
7:35731235-35732227	1	UP	HERPUD2			S10 (1.74, 4.09E-07, 0.0)
7:150747754-150748808	1	DOWN	ASIC3	ASIC3		S11 (1.53, 5.25E-03, 0.0)
8:118345030-118345698	1	UP				S11 (1.53, 1.01E-04, 0.0)
2:11924679-11925595	1	DOWN	LPIN1	LPIN1		S10 (2.01, 9.05E-06, 0.0)
15:56788800-56789389	1	UP			XLOC_033166	S10 (1.72, 1.03E-06, 0.0)
8:98572465-98572798	1	UP				S10 (2.7, 6.49E-14, 0.0)
16:89405997-89407048	1	UP		ANKRD11		S10 (1.51, 2.84E-05, 0.0)
11:40308559-40309216	1	UP				S10 (1.51, 6.94E-07, 0.0)
20:57469763-57470427	1	UP		GNAS		S10 (1.58, 7.48E-06, 0.0)
X:93313268-93314038	1	UP				S10 (2.14, 1.98E-07, 0.0)
11:49585375-49585739	1	UP				S10 (2.04, 7.92E-08, 0.2)
3:123550029-123550594	1	UP				S11 (1.87, 4.43E-06, 0.0)
21:42485436-42485894	1	UP				S10 (1.74, 3.73E-07, 0.0)
11:126859961-126860629	1	DOWN		MIR3167, RP11-688I9.2		S10 (1.66, 3.28E-03, 0.0)
10:21283915-21284711	1	UP				S10 (1.73, 1.12E-06, 0.0)
1:87802997-87804884	1	UP				S10 (1.63, 1.49E-10, 0.0)
10:3870860-3871243	1	UP				S10 (2.16, 1.18E-10, 0.0)
6:26331445-26332658	1	UP				S10 (1.63, 7.65E-07, 0.04)
5:88181962-88182332	1	UP	MEF2C			S10 (1.85, 4.67E-07, 0.0)
5:176243378-176245644	1	DOWN				S10 (1.76, 2.52E-05, 0.0)
18:54557587-54558114	1	UP	WDR7			S10 (2.4, 3.65E-09, 0.0)
22:28978772-28979298	1	UP				S10 (1.54, 3.86E-06, 0.0)
3:128215824-128217153	1	DOWN				S11 (1.71, 2.21E-03, 0.0)
4:176728510-176729262	1	UP	GPM6A			S10 (1.63, 1.27E-05, 0.0)
6:3750181-3752954	1	DOWN	PXDC1	RP11-420L9.2, PXDC1, RP11-420L9.5		S10 (2.39, 5.66E-03, 0.0)
2:222473972-222474638	1	UP			XLOC_056420	S10 (1.71, 4.34E-08, 0.0)
4:159093109-159094308	1	UP	FAM198B	FAM198B, RP11-597D13.9		S10 (1.78, 1.82E-05, 0.0)
6:116570332-116571133	1	UP				S10 (2.39, 1.78E-12, 0.0)
2:68870112-68871343	1	DOWN	PROKR1			S10 (1.74, 2.44E-03, 0.0)
7:15010225-15010860	1	UP				S11 (1.74, 7.26E-06, 0.0)
9:71396857-71397258	1	UP	FAM122A			S11 (1.58, 7.39E-05, 0.0)
3:112361761-112362414	1	UP	CCDC80	CCDC80		S10 (1.68, 2.84E-05, 0.0)
13:78270098-78270782	1	UP	SLAIN1	MIR3665		S11 (1.63, 2.70E-08, 0.0)
8:4669345-4669875	1	UP				S11 (1.69, 6.32E-06, 0.0)
3:120003257-120004700	1	DOWN	GPR156	GPR156		S11 (1.66, 3.45E-03, 0.0)
X:43728016-43728357	1	UP				S10 (2.09, 2.79E-07, 0.0)
18:30447625-30448702	1	UP				S10 (1.65, 8.04E-08, 0.0)
1:95786697-95787357	1	UP				S10 (1.63, 3.66E-08, 0.0)
1:220474035-220474421	1	UP				S10 (2.18, 1.35E-10, 0.0)
4:77166227-77166797	1	UP				S10 (1.59, 3.43E-06, 0.0)
3:126113050-126114409	1	DOWN	CCDC37	RP11-71E19.5, CCDC37		S11 (1.53, 1.02E-03, 0.0)
2:131009637-131011029	1	DOWN		MED15P5		S10 (1.77, 4.52E-04, 0.69)
1:174773629-174773952	1	UP				S10 (1.55, 5.31E-06, 0.0)
18:32290181-32291260	1	UP	DTNA	DTNA		S10 (1.99, 4.62E-12, 0.0)
17:56736610-56737109	1	UP		RNU1-60P, CTD-2200P10.1		S10 (1.64, 1.58E-05, 0.0)
7:123392625-123392993	1	UP			XLOC_091745	S10 (2.06, 3.38E-06, 0.0)
10:81743020-81743685	1	DOWN	SFTPD	RP11-479O17.7, ZNRF2P3		S10 (1.56, 9.77E-04, 0.25)
6:69352913-69353307	1	UP				S10 (2.42, 1.71E-10, 0.0)
3:93747001-93747732	1	UP	STX19			S10 (1.73, 1.32E-07, 0.0)
14:97228739-97229307	1	UP				S10 (2.07, 3.17E-09, 0.0)
X:74497629-74498191	1	UP				S10 (2.38, 6.35E-13, 0.0)
7:78118480-78119438	1	UP		MAGI2		S10 (1.56, 1.83E-05, 0.0)
22:42833289-42834408	1	DOWN		CTA-126B4.7		S11 (1.54, 6.21E-05, 0.0)
11:124279662-124280169	1	UP			XLOC_019314	S10 (1.68, 3.61E-07, 0.0)
2:183582169-183582542	1	UP	DNAJC10	DNAJC10		S11 (1.5, 1.04E-04, 0.0)
1:93299112-93299467	1	UP	RPL5	RPL5		S11 (1.97, 7.79E-10, 0.0)
11:113648863-113649298	1	UP	CLDN25			S11 (1.71, 9.20E-05, 0.0)
5:102203501-102203900	1	UP	PAM	PAM		S10 (1.92, 3.01E-10, 0.0)
8:27062247-27062762	1	UP				S10 (2.14, 2.92E-08, 0.0)
6:148831796-148832120	1	UP				S10 (2.08, 1.63E-11, 0.0)
2:224826058-224826530	1	UP				S10 (1.57, 1.86E-07, 0.0)
13:44720746-44722073	1	UP				S10 (1.56, 1.44E-05, 0.02)
6:157128023-157128533	1	UP				S10 (1.55, 4.40E-05, 0.0)
6:99286698-99288759	1	UP				S10 (1.97, 3.38E-11, 0.01)
9:77639997-77640447	1	UP	C9orf41			S10 (2.08, 4.42E-10, 0.0)
4:30728867-30729375	1	UP				S10 (1.53, 4.72E-06, 0.0)
2:28045972-28046426	1	UP				S10 (1.68, 2.14E-05, 0.0)
4:187067764-187068158	1	UP	FAM149A			S11 (1.8, 1.40E-06, 0.0)
6:94105339-94105704	1	UP				S11 (2.2, 5.96E-12, 0.0)
10:103534863-103536913	1	DOWN	FGF8	FGF8		S10 (1.52, 7.25E-03, 0.0)
12:12268499-12268927	1	UP				S10 (2.44, 5.01E-11, 0.06)
11:95745239-95745752	1	UP				S11 (1.59, 1.90E-05, 0.0)
1:198488454-198488788	1	UP				S10 (1.99, 2.62E-05, 0.0)
3:191344644-191345362	1	UP				S10 (1.53, 1.12E-04, 0.0)
2:217561650-217562077	1	UP	IGFBP5			S10 (1.74, 8.20E-06, 0.0)
12:71057440-71058652	1	UP		PTPRR		S10 (1.57, 5.30E-06, 0.0)
1:104070142-104070566	1	UP	RNPC3			S10 (1.57, 2.28E-06, 0.0)
4:14864281-14865063	1	DOWN				S11 (1.64, 4.19E-03, 0.0)
10:18551914-18552421	1	UP	CACNB2	RP11-109I13.2		S11 (1.76, 5.76E-06, 0.0)
3:46939507-46940824	1	DOWN				S10 (1.59, 3.73E-03, 0.0)
1:1849764-1851587	1	DOWN	TMEM52	TMEM52		S11 (1.67, 4.27E-04, 0.0)
2:189246770-189248407	1	UP				S11 (1.61, 1.34E-04, 0.03)
1:2124960-2127193	1	DOWN	C1orf86	C1orf86		S10 (1.73, 7.79E-04, 0.0)
10:60555969-60556618	1	UP				S10 (1.93, 1.05E-07, 0.0)
3:183187348-183187738	1	UP				S10 (1.64, 5.80E-05, 0.0)
18:52983741-52984139	1	UP				S10 (1.95, 1.91E-08, 0.0)
2:178126832-178127274	1	UP	NFE2L2	AC079305.10, NFE2L2		S10 (1.86, 7.32E-08, 0.0)
2:85108684-85109452	1	UP	TRABD2A	TRABD2A		S10 (1.54, 2.17E-05, 0.0)
20:52374115-52374502	1	UP				S10 (1.58, 3.20E-04, 0.0)
4:119754974-119755460	1	UP	SEC24D			S10 (1.85, 5.39E-07, 0.0)
2:115202807-115203421	1	UP				S10 (1.68, 3.86E-08, 0.0)
20:55595413-55595698	1	UP				S11 (1.82, 1.94E-06, 0.0)
2:159757954-159758404	1	UP				S10 (1.62, 5.19E-05, 0.13)
X:100665551-100665938	1	UP				S10 (1.6, 5.88E-06, 0.0)
X:44730436-44730916	1	UP	KDM6A			S10 (1.53, 6.23E-07, 0.0)
2:201724880-201725347	1	UP	CLK1	CLK1		S10 (2.11, 1.07E-09, 0.17)
8:107738163-107738701	1	UP	OXR1			S10 (1.74, 2.15E-07, 0.0)
10:11063896-11065423	1	UP				S10 (1.55, 4.68E-07, 0.0)
11:83519700-83520144	1	UP				S11 (1.92, 4.00E-10, 0.0)
6:53918822-53919434	1	UP				S10 (1.69, 1.06E-04, 0.04)
8:106155354-106156348	1	UP				S10 (1.56, 1.97E-06, 0.0)
5:63804891-63805737	1	UP				S11 (1.64, 6.38E-05, 0.0)
3:167769269-167770301	1	UP				S10 (2.27, 1.31E-11, 0.0)
8:64617166-64617513	1	UP		RP11-579E24.2		S11 (1.59, 1.75E-05, 0.0)
18:53525790-53526636	1	UP				S10 (1.85, 7.47E-06, 0.0)
2:197831671-197832235	1	UP				S10 (2.08, 1.73E-10, 0.0)
11:58825379-58826224	1	UP		RP11-142C4.6		S10 (1.63, 7.72E-10, 0.26)
19:31837624-31838066	1	UP		AC007796.1		S10 (1.73, 4.99E-07, 0.0)
4:118295309-118295672	1	UP				S10 (1.63, 3.91E-05, 0.0)
10:24910335-24910852	1	UP	ARHGAP21	ARHGAP21		S10 (1.8, 2.85E-07, 0.0)
20:25231053-25231580	1	UP				S11 (1.82, 1.61E-08, 0.0)
15:51168886-51169480	1	UP				S10 (1.66, 8.86E-06, 0.0)
15:84361434-84361802	1	UP		ADAMTSL3		S10 (1.91, 9.40E-06, 0.0)
1:178620812-178621279	1	UP		RP5-1098D14.1		S10 (1.55, 2.05E-07, 0.0)
10:93559627-93560310	1	UP	TNKS2	TNKS2-AS1		S10 (1.73, 5.31E-07, 0.0)
14:51920509-51921607	1	UP				S10 (1.86, 8.02E-06, 0.0)
6:105403748-105405201	1	UP	LIN28B			S11 (1.56, 2.47E-06, 0.0)
4:182079395-182079997	1	UP		LINC00290		S10 (1.56, 5.38E-05, 0.0)
2:144941311-144941725	1	UP				S10 (1.52, 3.60E-04, 0.0)
8:62939982-62940549	1	UP				S11 (1.52, 4.13E-06, 0.0)
12:22781772-22782122	1	UP				S10 (1.64, 1.44E-05, 0.0)
8:27597072-27598205	1	UP				S10 (1.74, 9.76E-08, 0.0)
22:32248781-32249645	1	UP	DEPDC5			S10 (2.14, 4.11E-15, 0.0)
20:36298507-36298974	1	UP				S10 (1.53, 1.25E-05, 0.0)
12:26983748-26984630	1	UP	ITPR2	ITPR2		S11 (1.51, 2.00E-05, 0.0)
1:198898929-198899842	1	UP				S10 (1.77, 2.03E-05, 0.0)
13:87478624-87479226	1	UP				S10 (1.81, 1.38E-05, 0.0)
14:33776719-33777363	1	UP				S10 (1.52, 9.66E-08, 0.0)
2:160372713-160373316	1	UP		BAZ2B		S10 (1.91, 6.13E-06, 0.0)
17:74378446-74382810	1	DOWN	PRPSAP1, SPHK1	SPHK1		S10 (1.96, 1.18E-04, 0.0)
1:32468969-32469297	1	UP				S10 (1.58, 2.01E-06, 0.0)
5:55288816-55289290	1	UP	IL6ST	IL6ST, CTD-2031P19.3		S11 (1.86, 1.90E-06, 0.0)
18:18688717-18689276	1	UP				S10 (1.93, 1.87E-07, 0.0)
5:142153034-142153416	1	UP	ARHGAP26			S11 (2.04, 4.92E-07, 0.0)
9:130949966-130950386	1	UP				S10 (1.57, 1.10E-06, 0.0)
8:9088043-9088403	1	UP				S10 (1.89, 1.58E-06, 0.0)
14:99743254-99744025	1	UP			XLOC_028787	S10 (1.7, 1.29E-06, 0.04)
2:135811406-135812096	1	UP	RAB3GAP1			S10 (1.77, 4.48E-07, 0.0)
2:47397550-47397969	1	UP				S10 (1.68, 1.28E-04, 0.0)
1:164534198-164535104	1	UP				S11 (1.69, 2.60E-06, 0.0)
3:78718182-78719653	1	UP	ROBO1	ROBO1		S10 (1.62, 2.12E-07, 0.0)
5:59105862-59106573	1	UP				S10 (2.06, 4.43E-07, 0.0)
5:92538402-92538953	1	UP				S10 (1.74, 1.67E-05, 0.0)
22:31095244-31095725	1	UP				S10 (1.85, 2.68E-06, 0.0)
2:383243-383614	1	UP				S11 (1.59, 1.17E-04, 0.0)
1:231469475-231470421	1	UP				S10 (1.8, 9.45E-08, 0.0)
7:142556207-142556606	1	UP				S10 (1.65, 9.18E-05, 0.23)
X:9883244-9883710	1	UP				S11 (1.83, 5.83E-05, 0.0)
17:37773502-37775415	1	DOWN		AC087491.2		S11 (1.91, 4.34E-05, 0.0)
3:10291938-10293066	1	UP	TATDN2	RP11-438J1.1		S10 (1.55, 3.19E-06, 0.0)
4:13658321-13658695	1	UP		RP11-341G5.1, AC098830.1	XLOC_072056	S11 (1.57, 4.32E-06, 0.0)
1:156215198-156216088	1	DOWN	PAQR6	PAQR6		S11 (2.16, 3.12E-04, 0.0)
3:241298-242187	1	UP	CHL1	CHL1		S10 (1.89, 1.16E-08, 0.0)
8:137528278-137528711	1	UP				S11 (1.51, 7.40E-06, 0.0)
7:140777177-140777516	1	UP				S11 (1.58, 5.53E-05, 0.0)
X:18725388-18726407	1	UP	PPEF1			S10 (1.66, 1.24E-04, 0.0)
X:17043690-17044137	1	UP				S10 (1.8, 1.54E-05, 0.0)
17:34067870-34069102	1	DOWN				S11 (1.77, 5.39E-04, 0.0)
8:75230869-75231107	1	UP				S10 (1.54, 1.00E-03, 0.0)
4:17428069-17428376	1	UP		RPS7P6		S10 (1.75, 9.53E-08, 0.0)
3:112770250-112770709	1	UP				S10 (1.54, 1.63E-04, 0.0)
12:45265285-45265681	1	UP				S10 (1.74, 3.79E-06, 0.0)
5:88164121-88164754	1	UP				S10 (2.14, 4.53E-07, 0.0)
8:73855872-73856567	1	UP				S10 (1.67, 1.14E-05, 0.0)
14:69866946-69867459	1	UP	ERH, SLC39A9	ERH, SLC39A9		S11 (1.69, 3.73E-06, 0.0)
9:23004986-23005632	1	UP				S10 (1.72, 6.39E-05, 0.0)
17:58179776-58180480	1	UP				S10 (1.51, 1.43E-04, 0.43)
14:71906513-71907401	1	UP				S11 (1.54, 3.56E-06, 0.0)
19:39892379-39894840	1	DOWN				S11 (2.08, 3.75E-08, 0.0)
11:116601781-116602579	1	UP				S11 (1.63, 3.09E-05, 0.0)
X:105421036-105421713	1	UP				S10 (1.5, 1.52E-04, 0.0)
19:32532329-32532929	1	UP		CTC-360P9.3		S10 (1.72, 1.18E-07, 0.0)
4:153267526-153268470	1	UP	FBXW7			S10 (1.53, 4.66E-05, 0.0)
4:158148230-158148576	1	UP				S11 (1.94, 2.07E-07, 0.0)
5:82714412-82714882	1	UP				S10 (1.76, 8.07E-07, 0.0)
3:153318-153747	1	UP				S10 (1.89, 2.88E-06, 0.0)
2:222426951-222427519	1	UP				S10 (1.78, 5.34E-07, 0.0)
22:26874671-26876028	1	UP	HPS4	HPS4		S10 (1.63, 1.12E-06, 0.0)
21:44843868-44844767	1	UP		SIK1		S10 (1.5, 3.10E-04, 0.0)
16:10036631-10037262	1	UP				S10 (1.91, 2.48E-07, 0.0)
14:99732347-99733556	1	UP				S10 (1.55, 8.13E-06, 0.0)
1:177130093-177130636	1	UP				S11 (1.56, 1.26E-03, 0.0)
22:34319644-34320270	1	UP	LARGE	LARGE, LL22NC03-32F9.1		S10 (1.71, 7.81E-05, 0.0)
1:92637132-92638647	1	UP				S10 (1.74, 6.42E-08, 0.0)
20:31148431-31149733	1	DOWN		RP11-410N8.3		S10 (1.55, 7.73E-05, 0.0)
12:79212043-79212566	1	UP				S10 (1.64, 2.33E-07, 0.0)
14:85775165-85775769	1	UP				S11 (1.69, 1.36E-06, 0.0)
X:14550121-14550593	1	UP	GLRA2			S10 (1.93, 1.34E-08, 0.0)
12:52348638-52349191	1	UP	ACVR1B			S11 (1.53, 4.75E-04, 0.0)
2:80163239-80163691	1	UP				S10 (1.8, 1.70E-09, 0.0)
8:145747249-145749713	1	DOWN		LRRC14		S10 (1.73, 4.16E-04, 0.0)
6:48032644-48033265	1	UP				S11 (1.6, 5.32E-06, 0.0)
7:134105011-134105532	1	UP				S10 (1.58, 3.69E-05, 0.0)
X:111322771-111323329	1	UP				S11 (1.65, 1.92E-06, 0.0)
13:110430515-110431124	1	UP				S10 (1.62, 6.75E-05, 0.0)
2:159610286-159610814	1	UP				S11 (1.84, 4.72E-06, 0.0)
5:176563438-176564341	1	UP	NSD1			S10 (1.55, 3.53E-04, 0.0)
12:8148168-8148579	1	UP		RP11-69M1.1		S10 (1.81, 3.35E-10, 0.0)
19:7717111-7717608	1	UP				S10 (1.57, 2.73E-05, 0.0)
6:43152872-43153547	1	UP		CUL9		S10 (1.62, 1.06E-05, 0.0)
1:85722984-85723484	1	UP	C1orf52	C1orf52		S11 (1.82, 2.70E-05, 0.0)
5:158633497-158633815	1	UP	RNF145			S10 (1.62, 2.98E-04, 0.0)
9:101705680-101707206	1	DOWN	COL15A1	COL15A1, RP11-92C4.6		S10 (2.16, 2.32E-07, 0.08)
6:33160354-33161774	1	DOWN	COL11A2	RXRB		S11 (1.51, 4.60E-04, 0.0)
3:58849207-58849624	1	UP				S10 (1.74, 7.47E-09, 0.0)
21:38447529-38448097	1	UP	TTC3	TTC3		S10 (1.65, 3.73E-05, 0.0)
3:142842186-142843028	1	UP		RP11-80H8.4		S11 (1.75, 1.82E-06, 0.0)
9:26210286-26210798	1	UP				S11 (1.6, 9.41E-05, 0.0)
17:7787242-7787771	1	UP	LSMD1, CHD3	LSMD1		S10 (1.62, 3.71E-05, 0.0)
10:4027968-4028355	1	UP				S10 (1.54, 2.63E-04, 0.0)
6:163070768-163071702	1	UP				S10 (1.64, 2.57E-08, 0.0)
3:120136342-120136820	1	UP				S11 (1.59, 1.24E-06, 0.0)
6:34569008-34569796	1	UP				S10 (1.63, 2.28E-05, 0.0)
8:91655406-91656170	1	UP	TMEM64			S10 (1.71, 1.82E-05, 0.0)
17:4739109-4739554	1	UP				S10 (1.55, 1.60E-04, 0.0)
7:110736034-110736514	1	UP				S10 (1.57, 5.95E-04, 0.0)
X:12996313-12996881	1	UP				S10 (1.54, 2.21E-03, 0.0)
18:72749138-72749901	1	UP				S11 (1.54, 1.30E-04, 0.0)
X:74495430-74496086	1	UP	UPRT	UPRT		S10 (1.68, 7.58E-06, 0.13)
12:70134595-70135363	1	UP	RAB3IP	RAB3IP		S11 (1.51, 9.98E-04, 0.0)

## Sheet: ST6
group	background	SZ14.DOWN	SZ14	SZ14.UP	SZ2.DOWN	SZ2	SZ2.UP
number of dysregulated genes		119	166	47	168	560	392
immune-associated genes (1289)	657 (50.97%)	11	13	2	13	30	17
dysregulated genes	NFYA	PDGFRB	PDGFRB	CCR7	NFATC4	IGF1	IGF1
	SEMA3F	FLT3	FLT3	TNFRSF6B	PTGDS	CALCRL	CALCRL
	PLXND1	FGF13	CCR7		FGF8	NFYC	NFYC
	CALCR	IL17RD	FGF13		IL1R1	SEMA3A	SEMA3A
	CRLF1	FGF18	IL17RD		PLAU	NFATC4	PIK3CG
	TAC1	CXCL5	FGF18		INHA	PIK3CG	TACR1
	CX3CL1	S1PR1	CXCL5		AKT1	PTGDS	TEK
	TNFRSF12A	CALCB	S1PR1		GDF6	FGF8	NDP
	ADIPOR2	RABEP2	CALCB		CD1D	TACR1	IL6ST
	GIPR	ESRRG	RABEP2		NR2F6	IL1R1	ACVR1B
	HFE	IFI30	ESRRG		BMP1	TEK	PAK6
	FYN		IFI30		RAC3	PLAU	ACKR3
	PLAUR		TNFRSF6B		JAG2	INHA	PIK3R1
	TYROBP					NDP	ROBO1
	SEMA3B					IL6ST	RXFP1
	PSMC4					ACVR1B	SCG2
	BID					PAK6	NRG3
	IL20RA					AKT1
	IGF1					ACKR3
	CD74					PIK3R1
	HGF					GDF6
	NR1H3					CD1D
	TYMP					NR2F6
	FAS					BMP1
	IFNGR1					RAC3
	RABEP1					ROBO1
	GRN					RXFP1
	FLT4					SCG2
	TNC					JAG2
	LCP2					NRG3
	ADRB1
	HSPA5
	KITLG
	TNFRSF9
	LTBP1
	PTGER3
	PIK3CB
	IL17RB
	OGFR
	NGFR
	RFXANK
	CALCRL
	GLP2R
	PRKCQ
	NFYC
	FGFR2
	TNFRSF1A
	RHOA
	FGFR3
	GAL
	RORA
	TGFBR3
	FGF10
	FGF22
	CDC42
	NCK2
	NFATC3
	IKBKG
	C19orf10
	SEMA3A
	SEMA3C
	PLXNA2
	RARB
	IL4R
	PAK3
	FGFR1
	ARAF
	EDN1
	ADCYAP1R1
	FGF20
	SCTR
	HSP90AA1
	CXCL2
	IL12RB2
	PGR
	OPRK1
	SEMA5B
	GSK3B
	TXLNA
	PSMC5
	SH3BP2
	PTHLH
	CHGB
	LTBP4
	ICAM1
	THPO
	FLT3LG
	IL5RA
	CMTM6
	ESR1
	PSME1
	SEMA6A
	TGFB2
	CECR1
	PSMD5
	SEMA4G
	IL11
	HSP90AB1
	IL12RB1
	NRP1
	PSMD8
	OSM
	MAPK1
	PDGFB
	SOS2
	PSMC6
	LGMN
	CHGA
	PSMC1
	NFKBIA
	PSME2
	NFATC4
	TRPC4AP
	CD40
	NFATC2
	BMP7
	AVP
	PDYN
	PAK7
	JAG1
	PSMD10
	FGF14
	TNFSF13B
	MLNR
	FGF9
	FLT1
	MAPK3
	NFAT5
	PSMD7
	PDGFRL
	IKBKB
	IL7
	TNFRSF10A
	NFKBIB
	LHB
	RELB
	FCGRT
	RETN
	IL27RA
	GPI
	AKT2
	TGFB1
	CLEC11A
	FGF21
	PIK3R2
	NAMPT
	PIK3CG
	PTN
	MET
	VIPR2
	CRHR2
	GHRHR
	TGFBR1
	RLN2
	RLN1
	PTGDS
	CXCL12
	GDF10
	PPP3CB
	BMPR1A
	FGF8
	MAP3K8
	DKK1
	PSMD3
	ICAM2
	PSMD11
	CCL2
	PF4V1
	NFKB1
	AREG
	HSPA8
	IL10RA
	CBL
	MDK
	CD81
	CALCA
	VDR
	PTPN6
	ULBP1
	PPARD
	OPRM1
	GLP1R
	NR2E1
	VEGFA
	SEMA5A
	GHR
	BRD8
	HBEGF
	ITK
	IL12B
	NPR3
	PRLR
	IL5
	FGF1
	NR3C1
	LIFR
	PDGFRB
	STC2
	FGF12
	CBLB
	CSPG5
	ACVR2B
	VIPR1
	POMC
	PSMD14
	TACR1
	IL1R1
	IL1RL2
	IL18R1
	SDC1
	SOS1
	OPRD1
	LEPR
	NR5A2
	BMP8B
	AKT3
	CR2
	MPL
	ARTN
	PIK3R3
	NENF
	NRP2
	CREB1
	CTGF
	NR4A3
	PGF
	LTBP2
	TGFB3
	ESRRB
	PRLHR
	CRHR1
	TEK
	TNFSF11
	NR2C1
	NFYB
	TNFRSF10B
	PTK2B
	PPP3CC
	CAT
	GHSR
	PIK3CA
	CXCR4
	ACVR2A
	FLT3
	PTGFR
	NPY
	INHBA
	CNTFR
	PLAU
	NR4A1
	IL13RA2
	ACVR1C
	INHA
	SDC4
	PLCG1
	EDN3
	NDP
	CXCL6
	EREG
	BMP4
	PTGER2
	OPRL1
	PSPN
	TNFSF9
	CD70
	C3
	GNRH2
	BMP2
	GDF5
	SLURP1
	HCST
	THRA
	CCR7
	NR1D1
	SBDS
	PRKCG
	HSPA2
	MAP2K2
	CANX
	FGFRL1
	TNFRSF19
	SHFM1
	KDR
	ADM2
	MCHR1
	GALR3
	LIF
	VGF
	FGF13
	SHC2
	GDF1
	GDF15
	PAK4
	ADRM1
	GMFG
	ANGPTL6
	PLXNA3
	ULBP2
	ULBP3
	PYY
	CCL25
	NFATC1
	NR1H2
	PSME3
	IL13RA1
	RARA
	RAF1
	PPARG
	AP3B1
	LGR6
	RFXAP
	KL
	KRAS
	VAV3
	SORT1
	NGF
	IL6ST
	GRP
	IL15RA
	MTNR1B
	C5AR2
	PDGFRA
	CTSL
	GDF11
	CDK4
	ACVR1B
	NMBR
	TEC
	SEMA4F
	AGT
	PLXNC1
	EDNRB
	RAC1
	KIAA0368
	ANGPTL2
	NOV
	CD72
	THBS1
	PAK6
	SEMA6D
	LHCGR
	SEMA7A
	FGF5
	FGF2
	BMPR1B
	PPP3CA
	TAPBPL
	INHBE
	LGR5
	ACVRL1
	SSTR1
	ESR2
	IGF1R
	CMTM3
	CMTM2
	OSGIN1
	SECTM1
	TNFRSF11A
	VAV1
	IFNAR1
	AKT1
	PTH2
	BCL10
	CYR61
	RXRG
	HDGF
	RFX5
	SEMA6C
	GDF7
	GPR17
	PTH2R
	ACKR3
	ACKR2
	IL17RD
	NR1I2
	AGTR1
	MANF
	SLIT2
	PDGFC
	OSMR
	PIK3R1
	TSLP
	CXCL14
	TNFRSF21
	NFKBIE
	VIP
	EGFR
	CRH
	SHC3
	NR6A1
	LRSAM1
	ADM
	PAK1
	HTR3B
	CTF1
	VEGFC
	CRIM1
	THRB
	EDNRA
	NR3C2
	CCL28
	MCHR2
	PDK1
	RASGRP3
	BMP3
	MR1
	BMP6
	NR4A2
	CMTM7
	CD8A
	SEMA3D
	ROBO3
	ANGPT1
	PRKCA
	RAET1L
	FGF18
	GDF6
	NODAL
	SST
	NRG1
	IL34
	BRAF
	TNFRSF14
	NCK1
	NRG2
	CD1D
	IFNAR2
	IFNGR2
	STC1
	ADIPOR1
	PSMD4
	UBR1
	AGRP
	TNFRSF13C
	NR2F6
	ITGB2
	VAV2
	TOR2A
	SHC1
	IL6R
	PTH1R
	FGFR4
	PTGER1
	SCGB3A1
	PSMC2
	CXCL16
	TNFSF13
	FGF11
	SSTR5
	UBXN1
	SDC3
	INHBB
	TGFA
	NPPC
	PROK2
	TGFBR2
	PSMD6
	IL17RC
	CXCL3
	CXCL5
	CXCL1
	UCN
	AIMP1
	PGRMC2
	PLXNB1
	IL15
	CASP3
	ERAP1
	ERAP2
	GDF9
	CTSB
	HNF4G
	TNFRSF11B
	GPER1
	SYK
	TSHR
	PSMC3
	CMTM5
	AVPR1A
	PRKCB
	HDGFRP3
	MC4R
	B2M
	CHP2
	GREM1
	PDIA3
	ANGPTL4
	CD320
	LTBP3
	PNOC
	PTGDR
	CX3CR1
	TAP1
	MTNR1A
	BMP1
	GDNF
	SEMA4C
	IL12A
	INPP5D
	MAP2K1
	AR
	IL13
	ADRB2
	NR0B1
	NPR1
	SDC2
	RAC3
	NRG4
	ROBO1
	CMTM8
	FOS
	SEMA3E
	HSPA4
	TRH
	NUDT6
	PDGFD
	S1PR1
	INSR
	APLN
	RXFP1
	PTGER4
	PIK3CD
	SCG2
	MALT1
	IL17D
	RASGRP1
	RARG
	RELA
	HSPA6
	ESRRA
	VEGFB
	TNFRSF10D
	PSMD1
	TRHR
	NR1D2
	HRAS
	BTC
	PSMD2
	NPPA
	CLCF1
	NR2F1
	CALCB
	CRLF3
	BDNF
	NR2C2
	RABEP2
	JUN
	IL17RA
	GRB2
	CALR
	PTPN11
	HLA-DQB1
	CIITA
	PAK2
	SSTR2
	GREM2
	OXTR
	PENK
	CSF1R
	RXFP3
	GALR2
	BMP8A
	CMTM4
	CSF1
	CCR10
	JAG2
	ROBO2
	SEMA4B
	CDNF
	IFNLR1
	NR2F2
	PDIA2
	PSMD13
	SHC4
	NTF3
	NRG3
	IFITM1
	RXRA
	TNFRSF4
	TNFRSF18
	PPARA
	CCK
	SLIT1
	ANGPTL5
	EPOR
	CHP1
	SEMA4D
	PDCD1
	UTS2B
	IL1RAP
	HLA-DRB1
	SEMA4A
	CGB7
	ESRRG
	PLXNB2
	FAM3C
	GMFB
	IGF2R
	PDGFA
	NMB
	PLCG2
	S100A6
	AVPR1B
	TUBB3
	CARD11
	PLXNB3
	CD247
	RORB
	RAET1G
	BMPR2
	RXRB
	HLA-DOA
	HLA-DMA
	PSMB8
	TAP2
	HSPA1B
	HSPA1A
	HSPA1L
	MICB
	HLA-C
	HLA-E
	HLA-G
	HLA-F
	RP11-204M4.2
	CCL3L1
	LGR4
	AREGB
	HLA-A
	NRAS
	CHUK
	LTB4R
	LTB4R2
	CCL27
	IFI30
	CKLF
	PPP3R1
	PLXNA4
	CERS1
	HLA-DPB1
	RP11-111F5.5
	LTB
	HLA-DPA1
	TAPBP
	HLA-B
	TNFSF12
	MIF
	CORT
	HLA-DMB
	TNFRSF6B
	IL10RB
	LYN
	MC1R
	TUBB3
	MIA
	S1PR2
	PIK3R2
	LTB4R2

## Sheet: ST7a
ID	Term Name	p-value	q-value	# of Affected Genes	# of Samples	Samples UP	Samples DOWN
GO:0000302	response to reactive oxygen species	1.67102e-05	0.00637943	9	6	S5 (PTPRN), S8 (AKR1C3), S17 (ETS1, CCR7)	S6 (UCP2), S13 (PDGFRB, GPX3, SRC), S18 (CDK1)
GO:2000145	regulation of cell motility	3.11952e-05	0.00637943	16	7	S4 (ALOX15B), S6 (OLFM1), S12 (MMRN2), S17 (ETS1, CCR7)	S5 (S1PR1), S6 (SULF1, DLC1), S13 (PODXL, SRC, PDGFRB, FGF18, CXCL5, MCC), S18 (DAB2IP, SULF1, AAMP)
GO:0051270	regulation of cellular component movement	0.000112789	0.0123742	16	7	S4 (ALOX15B), S6 (OLFM1), S12 (MMRN2), S17 (ETS1, CCR7)	S5 (S1PR1), S6 (SULF1, DLC1), S13 (PODXL, SRC, PDGFRB, FGF18, CXCL5, MCC), S18 (DAB2IP, SULF1, AAMP)
GO:0040017	positive regulation of locomotion	0.000121019	0.0123742	11	5	S17 (ETS1, CCR7)	S5 (S1PR1), S6 (TRIM21), S13 (PODXL, SRC, PDGFRB, FGF18, CXCL5), S18 (DAB2IP, AAMP)
GO:0071310	cellular response to organic substance	0.000159278	0.0130289	31	12	S5 (PTPRN), S6 (ATF6), S8 (AKR1C3), S9 (CITED1), S12 (MMRN2, BRSK2), S17 (CCR7), S19 (CLTA)	S3 (QRFPR), S4 (RAMP3), S5 (ARHGEF3, CALB1, ISG15), S6 (IL17RD, UCP2, SULF1, TRIM21), S13 (PLA2G1B, GBA, RPS6KA2, FLT3, SRC, ESRRG, TREX1, PDGFRB, FGF18, HCRTR2, CXCL5), S15 (IFI30), S18 (CDK1, DAB2IP, SULF1)
GO:0010632	regulation of epithelial cell migration	0.000214828	0.0133637	7	4	S12 (MMRN2), S17 (ETS1)	S13 (SRC, FGF18, MCC), S18 (DAB2IP, AAMP)
GO:0048545	response to steroid hormone	0.000228719	0.0133637	11	6	S4 (CNGA3), S5 (PTPRN), S8 (AKR1C3), S9 (CITED1), S17 (ETS1)	S4 (RAMP3), S13 (SRC, PDGFRB, FLT3, ESRRG, GBA)
GO:0048522	positive regulation of cellular process	0.000315407	0.0161252	56	13	S4 (TNS3, ACACB, ALOX15B), S5 (ANKLE2, TNNT2), S6 (ATF6), S8 (AKR1C3), S9 (CITED1), S12 (ADIRF), S13 (FN1), S16 (TMEM64), S17 (ETS1, CCR7), S18 (UVRAG)	S3 (TRAF3IP2), S4 (RAMP3), S5 (TRAF3IP2, ARHGEF3, MAML2, S1PR1, MC5R, ISG15), S6 (METRNL, FGF13, UCP2, DLC1, SULF1, MAMSTR, ARHGAP31, TRIM21), S8 (NELFA), S13 (SRPX, PLA2G1B, GBA, PPP2R5C, PLK1, NRL, FLT3, GLRA1, TRPC3, HCRT, SRC, AIFM2, ESRRG, PODXL, RPS6KA2, LPL, PDGFRB, FGF18, CXCL5), S15 (AIFM2), S18 (CDK1, BST1, DAB2IP, TRAF3IP2, AAMP, SULF1, EGLN3), S19 (RABEP2, NFATC2IP)
GO:0032846	positive regulation of homeostatic process	0.000829549	0.0329614	6	5	S16 (TMEM64), S17 (ETS1)	S5 (ISG15), S6 (METRNL), S13 (PLA2G1B, TRPC3)
GO:0033993	response to lipid	0.000855073	0.0329614	15	8	S4 (CNGA3), S5 (PTPRN), S8 (AKR1C3), S9 (CITED1), S17 (ETS1, CCR7)	S4 (RAMP3), S6 (UCP2), S13 (SRC, PDGFRB, FLT3, ESRRG, CXCL5, GBA), S18 (DAB2IP)
GO:0072358	cardiovascular system development	0.000967083	0.0329614	17	9	S4 (ACACB), S5 (TNNT2), S9 (CITED1), S12 (MMRN2), S13 (FN1, RNH1), S16 (FLVCR1), S17 (ETS1)	S5 (S1PR1), S6 (SULF1, DLC1), S13 (RPS6KA2, PDGFRB, FGF18), S18 (CDK1, DAB2IP, SULF1, AAMP)
GO:0072359	circulatory system development	0.000967083	0.0329614	17	9	S4 (ACACB), S5 (TNNT2), S9 (CITED1), S12 (MMRN2), S13 (FN1, RNH1), S16 (FLVCR1), S17 (ETS1)	S5 (S1PR1), S6 (SULF1, DLC1), S13 (RPS6KA2, PDGFRB, FGF18), S18 (CDK1, DAB2IP, SULF1, AAMP)
GO:0034097	response to cytokine	0.00133484	0.0384116	14	7	S5 (PTPRN), S9 (CITED1), S17 (ETS1, CCR7)	S5 (ISG15), S6 (IL17RD, TRIM21), S13 (TREX1, SRC, FLT3, CXCL5, GBA), S15 (IFI30), S18 (DAB2IP)
GO:0048878	chemical homeostasis	0.0014934	0.0384116	17	7	S12 (BRSK2), S16 (FLVCR1, TMEM64), S17 (CCR7)	S5 (CALB1, S1PR1), S6 (UCP2), S13 (HCRT, CALCB, SRC, UPK3A, SFTPD, LPL, TRPC3, PLA2G1B, GBA), S19 (ATP2A1)
GO:0090132	epithelium migration	0.00154915	0.0384116	7	4	S12 (MMRN2), S17 (ETS1)	S13 (SRC, FGF18, MCC), S18 (DAB2IP, AAMP)
GO:0042127	regulation of cell proliferation	0.0015885	0.0384116	23	8	S4 (TNS3, ALOX15B), S8 (AKR1C3), S17 (ETS1)	S5 (S1PR1), S6 (SULF1, DLC1), S13 (PLA2G1B, PPP2R5C, RPS6KA2, FLT3, SRPX, SRC, SFTPD, PDGFRB, FGF18, MCC, CXCL5), S15 (IFI30), S18 (CDK1, BST1, DAB2IP, SULF1, EGLN3)
GO:0070542	response to fatty acid	0.00159657	0.0384116	4	4	S8 (AKR1C3), S17 (CCR7)	S6 (UCP2), S13 (SRC)
GO:0040013	negative regulation of locomotion	0.0022815	0.0485221	7	5	S4 (ALOX15B), S6 (OLFM1), S12 (MMRN2)	S6 (SULF1, DLC1), S13 (MCC), S18 (DAB2IP, SULF1)
GO:0045124	regulation of bone resorption	0.00228178	0.0485221	3	3	S16 (TMEM64)	S5 (S1PR1), S13 (SRC)
GO:0051969	regulation of transmission of nerve impulse	0.00249135	0.0485221	2	1		S13 (HCRT, GLRA1)
GO:0036120	cellular response to platelet-derived growth factor stimulus	0.00249135	0.0485221	2	1		S13 (SRC, PDGFRB)
GO:0014070	response to organic cyclic compound	0.00267919	0.0498085	14	7	S4 (ACACB, CNGA3), S5 (PTPRN), S8 (AKR1C3), S9 (CITED1), S17 (ETS1)	S4 (RAMP3), S13 (TRPC3, PDGFRB, FLT3, ESRRG, GBA, SRC), S18 (CDK1)
GO:0001944	vasculature development	0.00297571	0.0522766	12	8	S9 (CITED1), S12 (MMRN2), S13 (FN1, RNH1), S16 (FLVCR1), S17 (ETS1)	S5 (S1PR1), S6 (SULF1), S13 (PDGFRB, FGF18), S18 (DAB2IP, SULF1, AAMP)
GO:0051241	negative regulation of multicellular organismal process	0.00306758	0.0522766	16	7	S6 (OLFM1), S9 (CITED1), S12 (MMRN2), S13 (GP5)	S5 (ISG15), S6 (FGF13, SULF1, HMGB3), S13 (HCRT, SFTPD, GLRA1, FLT3, GBA, MCC), S18 (DAB2IP, SULF1), S19 (ATP2A1)
GO:0051240	positive regulation of multicellular organismal process	0.00346015	0.0545597	20	8	S4 (ALOX15B, ACACB), S13 (FN1), S16 (TMEM64), S17 (ETS1, CCR7)	S5 (ISG15), S6 (TRIM21, SULF1, METRNL), S13 (TREX1, HCRT, PDGFRB, FGF18, TRPC3, SRC), S18 (CDK1, SULF1, DAB2IP, AAMP), S19 (ATP2A1)
GO:0055082	cellular chemical homeostasis	0.00348146	0.0545597	12	7	S12 (BRSK2), S16 (FLVCR1, TMEM64), S17 (CCR7)	S5 (CALB1, S1PR1), S6 (UCP2), S13 (HCRT, CALCB, TRPC3, PLA2G1B), S19 (ATP2A1)
GO:0012501	programmed cell death	0.00360174	0.0545597	26	12	S4 (ALOX15B), S8 (AKR1C3), S9 (CITED1), S12 (BRSK2), S17 (ETS1, CCR7), S19 (TNFRSF6B)	S3 (TRAF3IP2), S5 (TRAF3IP2, ARHGEF3), S6 (UCP2, DLC1, SULF1), S13 (PPP2R5C, PLK1, FLT3, SRPX, SRC, AIFM2, SLC5A8, RPS6KA2, RNF144B, PDGFRB), S15 (AIFM2), S18 (CDK1, DAB2IP, TRAF3IP2, SULF1, EGLN3), S19 (ATP2A1)
GO:0050795	regulation of behavior	0.00494952	0.0722984	6	3	S17 (CCR7)	S5 (S1PR1), S13 (PDGFRB, FGF18, CXCL5, HCRTR2)
GO:0032870	cellular response to hormone stimulus	0.00572748	0.0807773	11	6	S8 (AKR1C3)	S3 (QRFPR), S4 (RAMP3), S6 (UCP2), S13 (FGF18, FLT3, ESRRG, PLA2G1B, HCRTR2, SRC), S18 (CDK1)
GO:0050920	regulation of chemotaxis	0.00635929	0.0866984	5	3	S17 (CCR7)	S5 (S1PR1), S13 (FGF18, PDGFRB, CXCL5)
GO:0014812	muscle cell migration	0.00745473	0.0952082	3	2		S13 (SRC, PDGFRB), S18 (AAMP)
GO:0006644	phospholipid metabolic process	0.0076316	0.0952082	8	4	S12 (ETNK2), S17 (CCR7)	S13 (SRC, LPL, PDGFRB, FLT3, PLA2G1B), S18 (DAB2IP)
GO:0060326	cell chemotaxis	0.00826373	0.0952082	6	2	S17 (CCR7)	S13 (SFTPD, PDGFRB, FGF18, CXCL5, PLA2G1B)
GO:0000165	MAPK cascade	0.00855651	0.0952082	12	4	S13 (DUSP9), S17 (CCR7)	S6 (FGF13), S13 (RPS6KA2, PDGFRB, FGF18, FLT3, PLA2G1B, GBA, SRC), S18 (CDK1, DAB2IP)
GO:0001667	ameboidal-type cell migration	0.00877743	0.0952082	7	4	S12 (MMRN2), S17 (ETS1)	S13 (SRC, FGF18, MCC), S18 (DAB2IP, AAMP)
GO:0042542	response to hydrogen peroxide	0.00882693	0.0952082	4	3	S17 (ETS1)	S13 (SRC, PDGFRB), S18 (CDK1)
GO:0031100	organ regeneration	0.00884575	0.0952082	3	3		S6 (UCP2), S13 (FLT3), S18 (CDK1)
GO:0051303	establishment of chromosome localization	0.00884575	0.0952082	3	3		S5 (KIF18A), S6 (GEM), S13 (MAD1L1)
GO:0005528	FK506 binding	0.0090011	0.165516	2	2		S5 (FKBP5), S13 (FKBP7)
GO:0050000	chromosome localization	0.00985187	0.103318	3	3		S5 (KIF18A), S6 (GEM), S13 (MAD1L1)

## Sheet: ST7b
ID	Term Name	p-value	q-value	# of Affected Genes	# of Samples	Samples UP	Samples DOWN
GO:0007399	nervous system development	3.45626e-09	2.36062e-06	102	2	S11 (GNAO1, FABP7, PRKACB, RAPGEF2, GPM6A, ETV1, CACNB2, IL6ST, ACVR1B, CLASP1, ARHGAP26, HAPLN1, SOX5, DLG2, COL5A2, NYAP2, SIPA1L1), S10 (GNAO1, ANK2, GABRB3, DTNBP1, LRRTM4, FOXP2, PCDH18, CNTN1, KDM6A, RTN1, FABP7, PSD3, PRKACB, NEUROD6, CRB1, RAPGEF2, SPAG9, RBFOX2, SMARCA2, POU6F2, GPM6A, RAB3GAP1, IFT172, ETV1, LGI1, NAP1L2, EVL, BRINP3, MYT1L, VWC2L, GPM6B, TMEM107, CLASP1, NRXN1, CNTN6, …	S11 (KLF15, SCRT2, RAC3, INHA, ZNF423, GLI3, DAB2IP, OBSL1), S10 (AKT1, SPHK1, SKI, KIF26A, GDF6, JAG2, CLN8, KCTD11, FGF8, ZNF423, GLI3, NR2F6, SSH3, ABR)
GO:0030154	cell differentiation	2.74461e-07	9.37283e-05	144	2	S11 (GNAO1, ACKR3, FABP7, RUNX1T1, SOSTDC1, RAPGEF2, OGT, GPM6A, ETV1, CACNB2, IL6ST, ACVR1B, SYNE1, CLASP1, RBM24, POU2F1, PDE4D, ERH, WDR7, FNDC3A, ANKRD17, SOX5, COL5A2, AKR1C1, NYAP2, SIPA1L1), S10 (OSBPL8, GNAO1, ANK2, GABRB3, IL1RAPL1, DTNBP1, LMO3, HIST1H4C, ARID4A, HPS4, CNTN1, EPHA3, PID1, SLC8A1, FABP7, PSD3, RUNX1T1, SOSTDC1, PIK3R1, NEUROD6, CRB1, RAPGEF2, SPAG9, AKAP6, OGT, RBFOX2, B…	S11 (KLF15, COL11A2, SCRT2, CHRDL2, ITGB5, RAC3, PLD4, CD1D, DAB2IP, INHA, METRNL, DMPK, COL7A1, SIX5, ZNF423, GLI3, ARHGAP22, NFATC4, OBSL1), S10 (EGFL7, SSH3, SPHK1, LAMA5, SKI, PLD4, JAG2, CLN8, COL15A1, RPL22, KCTD11, METRNL, LPIN1, TNFAIP2, COL7A1, FGF8, BMP1, GDF6, ZNF423, LAMA3, LIMD1, GLI3, AKT1, NR2F6)
GO:0031175	neuron projection development	1.22912e-06	0.00024454	49	2	S11 (GNAO1, SIPA1L1, ETV1, CLASP1, COL5A2, GPM6A, NYAP2, CACNB2, RAPGEF2), S10 (SEMA3A, GNAO1, ANK2, SIPA1L1, IL1RAPL1, FLRT3, GRIP1, DTNBP1, ETV1, CLASP2, CLASP1, LGI1, CHL1, COL5A2, RUFY3, CTNNA1, GPM6A, CNTN1, EVL, EPHA3, BTBD3, DLG1, NYAP2, ARHGEF12, MAP2, FOXP1, MAGI2, CHN1, OMG, RAPGEF2, DMD, RTN4, ROBO1, ANK3, NRXN1, RBFOX2, CNTN6, CTNNA2, LRRC4C, MEF2C)	S11 (RAC3, GLI3, OBSL1, DAB2IP), S10 (SSH3, GLI3, AKT1, FGF8, SPHK1)
GO:0010646	regulation of cell communication	1.43215e-06	0.00024454	120	2	S11 (ACKR3, FAM13A, SOSTDC1, RAPGEF2, RAB3IP, OGT, TRIM22, IL6ST, PIK3CG, ARHGAP26, TACR1, ITPR2, ACVR1B, ARHGAP32, MYRIP, PDE4D, FGD4, ANKRD17, SYT1, SPRED2, ZFAND6, PRKACB, SIPA1L1), S10 (OSBPL8, NCOA2, EVI5, DTNBP1, TRABD2A, INPP5F, MAGI2, PID1, SLC8A1, FAM13A, PSD3, SOSTDC1, PIK3R1, RAPGEF2, SPAG9, AKAP6, OGT, SCG2, GARNL3, TRIM22, ARHGAP21, ANKRD6, PPEF1, IFT172, PTPRR, LGI1, CNTNAP4, GDI2, …	S11 (SCRT2, CHRDL2, RAC3, ADAP2, INHA, HPSE, PYCARD, ZNF423, NLRC5, DENND2D, GLI3, ARHGAP22, DAB2IP, NFATC4), S10 (PIM3, EGFL7, TNIP2, SPHK1, PLAU, VWCE, GDF6, SKI, NAT8L, SLC9A3R2, NACC2, ABR, KIF26A, KCTD11, ACAP1, PYCARD, ZNF423, LIMD1, GLI3, AKT1, CXXC5, PDE6B, NOD1)
GO:0048522	positive regulation of cellular process	1.85871e-06	0.000253899	169	2	S11 (GNAO1, ACKR3, FAM13A, PRKACB, RAPGEF2, RAB3IP, OGT, GPM6A, ETV1, IL6ST, NFIA, PIK3CG, ARHGAP26, TACR1, ACVR1B, ARPP19, ARHGAP32, MYRIP, DNAJC10, POU2F1, PDE4D, NRG3, FGD4, ANKRD17, SOX5, SYT1, SPRED2, TRIM22, CSRNP3, SIPA1L1), S10 (OSBPL8, GNAO1, ANK2, RAB27B, NCOA2, EVI5, DTNBP1, ZBTB38, LMO3, FOXP2, NEUROD6, ARID4A, ARRDC3, GSTO1, ABCD2, CNTN1, MAGI2, FAM13A, PSD3, PRKACB, PIK3R1, TIAM2, C…	S11 (KLF15, TAF4, TNS3, DENND2D, TBL1X, NLRC5, RAC3, AIFM2, CD1D, ADAP2, DAB2IP, INHA, METRNL, HPSE, PYCARD, ZNF423, GLI3, ARHGAP22, NFATC4, OBSL1), S10 (ECE1, AKT1, EGFL7, TNS3, SPHK1, CXXC5, TFEB, VWCE, EFCAB4B, SKI, NAT8L, LPIN1, NACC2, MCAM, MESP2, KCTD11, METRNL, PPP1R3G, ACAP1, FGF8, PYCARD, GDF6, ZNF423, LIMD1, GLI3, ABR, TNIP2, NOD1)
GO:0048666	neuron development	2.96256e-06	0.000337238	53	2	S11 (GNAO1, SIPA1L1, ETV1, CLASP1, COL5A2, GPM6A, NYAP2, CACNB2, RAPGEF2), S10 (SEMA3A, GNAO1, ANK2, SIPA1L1, GABRB3, IL1RAPL1, FLRT3, GRIP1, DTNBP1, ETV1, CLASP2, CLASP1, LGI1, OLFM3, CHL1, COL5A2, RUFY3, CTNNA1, GPM6A, CNTN1, EVL, EPHA3, BTBD3, DLG1, ARHGEF12, NYAP2, MAP2, FOXP1, MAGI2, CRB1, CHN1, OMG, RAPGEF2, DMD, RTN4, ROBO1, ANK3, NRXN1, RBFOX2, CNTN6, CTNNA2, LRRC4C, MEF2C)	S11 (RAC3, GLI3, OBSL1, DAB2IP), S10 (GLI3, AKT1, NR2F6, SSH3, FGF8, SPHK1)
GO:0007165	signal transduction	6.00327e-06	0.000585748	194	2	S11 (LPHN2, GNAO1, ACKR3, GABRA2, FAM13A, PRKACB, SOSTDC1, PLCH1, RAPGEF2, OGT, AKR1C1, IL6ST, RIMS2, ACVR1B, PIK3CG, ARHGAP26, DGKE, TACR1, ITPR2, ARHGAP32, DNAJC10, PDE4D, RIT2, NRG3, FGD4, ANKRD17, SPRED2, TRIM22, GABRA1, NYAP2, ZFAND6, SIPA1L1), S10 (PDE7B, LPHN2, OSBPL8, GNAO1, RCAN2, ANK2, RAB27B, GPR52, GABRB3, IL1RAPL1, NCOA2, PPEF1, DTNBP1, TRABD2A, LMO3, INPP5F, GPR180, NUP93, GSTO1, GA…	S11 (ASIC3, TNS3, SCRT2, CHRDL2, ITGB5, TBL1X, RAC3, NLRC5, INHA, GPR156, HPSE, RBP1, AAAS, PYCARD, ZNF423, GLI3, ARHGAP22, DAB2IP, NFATC4), S10 (EGFL7, TNS3, GDF6, OR2L13, GPR39, SPHK1, CXXC5, LAMA5, PLAU, VWCE, SKI, SLC9A3R2, JAG2, DGKQ, IL1R1, COL15A1, CRIP1, PLCB2, CHRND, RHBDL1, MESP2, KIF26A, KCTD11, NACC2, FGF8, PYCARD, ZNF423, LIMD1, GLI3, AKT1, PROKR1, NR2F6, ABR, TNIP2, PDE6B, NOD1)
GO:0003012	muscle system process	7.2826e-06	0.000621752	25	2	S11 (GNAO1, SSPN, IL6ST, PDE4D, PIK3CG, TACR1), S10 (IGF1, CALCRL, ANK2, INPP5F, GNAO1, SSPN, UTRN, GSTO1, SLC8A1, PDE4B, DLG1, PDE4D, DMD, MLIP, AKAP6, MEF2C, DTNA)	S11 (KLF15, ITGB5), S10 (CHRND, CCDC78, SPHK1)
GO:0032990	cell part morphogenesis	8.52221e-06	0.000646741	48	2	S11 (SIPA1L1, ETV1, CLASP1, COL5A2, GPM6A, NYAP2, CACNB2, RAPGEF2, RAB3IP), S10 (SEMA3A, ANK2, SIPA1L1, IFT172, EVI5, DTNBP1, ETV1, CLASP2, CLASP1, LGI1, CHL1, IL1RAPL1, COL5A2, RUFY3, EPHA3, GPM6A, TMEM107, CNTN1, EVL, DNAAF3, PID1, BTBD3, DLG1, NYAP2, ARHGEF12, ROBO1, FOXP1, CHN1, OMG, RAPGEF2, DMD, RTN4, FLRT3, MAP2, ANK3, NRXN1, RBFOX2, CNTN6, CTNNA2, LRRC4C)	S11 (GLI3, OBSL1, DAB2IP), S10 (LAMA5, SSH3, GLI3, FGF8)
GO:0048858	cell projection morphogenesis	1.03243e-05	0.000705151	47	2	S11 (SIPA1L1, ETV1, CLASP1, COL5A2, GPM6A, NYAP2, CACNB2, RAPGEF2, RAB3IP), S10 (SEMA3A, ANK2, SIPA1L1, IFT172, EVI5, DTNBP1, ETV1, CLASP2, CLASP1, LGI1, CHL1, IL1RAPL1, COL5A2, RUFY3, EPHA3, GPM6A, TMEM107, CNTN1, EVL, DNAAF3, BTBD3, DLG1, NYAP2, ARHGEF12, ROBO1, FOXP1, CHN1, OMG, RAPGEF2, DMD, RTN4, FLRT3, MAP2, ANK3, NRXN1, RBFOX2, CNTN6, CTNNA2, LRRC4C)	S11 (GLI3, OBSL1, DAB2IP), S10 (LAMA5, SSH3, GLI3, FGF8)
GO:2000026	regulation of multicellular organismal development	1.49387e-05	0.00092756	67	2	S11 (SIPA1L1, SOX5, COL5A2, PRKACB, ACVR1B, RAPGEF2, IL6ST, OGT), S10 (BAI3, HIST1H4C, IGF1, MKL2, IL1RAPL1, SEMA3A, ENPP2, PBX1, ANKRD6, CCSAP, TTC3, SIPA1L1, HDAC9, SOX5, COL5A2, NAP1L2, CTNNA1, CNTN1, BRINP3, EPHA3, ASPM, DLG1, VWC2L, GPM6B, PRKACB, ROBO1, TCF4, FOXP1, PIK3R1, RUFY3, CHN1, OMG, FOXP2, RAPGEF2, DMD, SPAG9, AKAP6, RTN4, TMEM64, OGT, NRXN1, RBFOX2, TESPA1, TEK, NFE2L2, LRRC4C, ME…	S11 (INHA, DAB2IP, GLI3, HPSE, SCRT2, OBSL1), S10 (GJD4, LAMA5, SSH3, GLI3, GDF6, KCTD11, AKT1, FGF8, LAMA3, SPHK1, SKI, BMP1)
GO:0009966	regulation of signal transduction	3.76082e-05	0.00214053	104	2	S11 (ACKR3, FAM13A, SOSTDC1, RAPGEF2, RAB3IP, OGT, TRIM22, IL6ST, PIK3CG, ARHGAP26, ACVR1B, ARHGAP32, PDE4D, FGD4, ANKRD17, SPRED2, ZFAND6, PRKACB, SIPA1L1), S10 (OSBPL8, NCOA2, EVI5, DTNBP1, TRABD2A, LMO3, INPP5F, MAGI2, PID1, FAM13A, PSD3, SOSTDC1, PIK3R1, RAPGEF2, SPAG9, AKAP6, OGT, SCG2, GARNL3, TRIM22, ARHGAP21, ANKRD6, PPEF1, IFT172, PTPRR, GDI2, FOXP1, VWC2L, RGS4, TESPA1, CDK14, NRXN1, NF…	S11 (SCRT2, CHRDL2, RAC3, ADAP2, INHA, HPSE, PYCARD, ZNF423, NLRC5, DENND2D, GLI3, ARHGAP22, DAB2IP, NFATC4), S10 (EGFL7, TNIP2, SPHK1, PLAU, VWCE, GDF6, SKI, SLC9A3R2, NACC2, KIF26A, KCTD11, ACAP1, PYCARD, ZNF423, LIMD1, GLI3, AKT1, CXXC5, ABR, PDE6B, NOD1)
GO:0014704	intercalated disc	5.67592e-05	0.00595972	8	2	S10 (SLC8A1, DLG1, ANK2, AKAP6, SCN2A, ANK3, CTNNA1)	S11 (OBSL1)
GO:0051270	regulation of cellular component movement	8.28841e-05	0.0043546	36	2	S11 (TACR1, ACVR1B, RAPGEF2, PDE4D), S10 (SEMA3A, IGF1, ANK2, MTUS1, OSBPL8, ENPP2, PTPRR, CCSAP, HDAC9, TEK, CTNNA1, EVL, MAGI2, PDE4B, PIK3R1, RAPGEF2, PDE4D, SPAG9, RTN4, IGFBP5, FOXP1)	S11 (DAB2IP, SCRT2, PYCARD), S10 (LAMA5, PLAU, AKT1, EGFL7, JAG2, ABR, PYCARD, SPHK1, DSG2, MCAM, LAMA3)
GO:2000145	regulation of cell motility	0.000108447	0.00492274	33	2	S11 (TACR1, ACVR1B, RAPGEF2, PDE4D), S10 (SEMA3A, HDAC9, MTUS1, OSBPL8, ENPP2, PTPRR, CCSAP, IGF1, TEK, CTNNA1, EVL, MAGI2, PIK3R1, RAPGEF2, PDE4D, SPAG9, RTN4, IGFBP5, FOXP1)	S11 (DAB2IP, SCRT2, PYCARD), S10 (LAMA5, PLAU, AKT1, EGFL7, JAG2, ABR, PYCARD, SPHK1, MCAM, LAMA3)
GO:1903513	endoplasmic reticulum to cytosol transport	0.000114516	0.00492274	6	2	S11 (PDE4D), S10 (SLC8A1, DMD, PDE4D, ANK2, AKAP6, GSTO1)
GO:0044057	regulation of system process	0.00011532	0.00492274	25	2	S11 (GNAO1, IL6ST, PDE4D, PIK3CG, TACR1), S10 (SEMA3A, GNAO1, IGF1, CALCRL, ANK2, PDE4B, GSTO1, SLC8A1, KCNMB2, PDE4D, DMD, MLIP, AKAP6, CELF2, MEF2C)	S11 (INHA, CACNA1B, DMPK), S10 (ECE1, DSG2, AKT1, SPHK1)
GO:0019902	phosphatase binding	0.00013878	0.00990045	13	2	S11 (ARPP19, DZIP3), S10 (DLG1, ARPP19, MAGI2, SYTL2, PIK3R1, PHACTR1, DZIP3)	S11 (DAB2IP), S10 (TPRN, SLC9A3R2, PPP1R3G, SPHK1, PHACTR3)
GO:0001944	vasculature development	0.000148645	0.00597203	32	2	S11 (RAPGEF2, ACKR3, PIK3CG, ANKRD17), S10 (NDP, BAI3, IGF1, CALCRL, SMARCA2, ENPP2, HDAC9, TEK, RAPGEF2, MKL2, ROBO1, SRPK2, RTN4, ANKRD17, NRXN1, SCG2, MEF2C)	S11 (GLI3, ARHGAP22, HPSE, DAB2IP, NFATC4), S10 (LAMA5, GLI3, TNFAIP2, AKT1, EGFL7, FGF8, COL15A1, SPHK1, MCAM)
GO:0016917	GABA receptor activity	0.000153495	0.00990045	5	2	S11 (GABRA2, GABRA1), S10 (GABRG1, GABRB3, GABRA2, GABRA1)	S11 (GPR156)
GO:0098660	inorganic ion transmembrane transport	0.000174942	0.00663806	34	2	S11 (GPM6A, SCN3A, ITPR2, GABRA1, CACNB2, GABRA2, PDE4D), S10 (ACACA, KCNJ16, GPM6A, GABRB3, IL1RAPL1, SCN2A, KCNMB2, SCN3A, GABRA1, UTRN, GSTO1, ANK2, SLC8A1, PDE4B, DLG1, GLRA2, SLC12A1, GABRA2, PDE4D, AKAP7, DMD, AKAP6, GABRG1, ANK3, ATP6V0A1, SLC24A2)	S11 (CACNA1B, SLC9A2, ATP12A, ASIC3), S10 (EFCAB4B, ANO7)
GO:0070296	sarcoplasmic reticulum calcium ion transport	0.000208163	0.00689824	6	2	S11 (PDE4D), S10 (SLC8A1, DMD, PDE4D, ANK2, AKAP6, GSTO1)
GO:0072358	cardiovascular system development	0.000212098	0.00689824	43	2	S11 (RAPGEF2, ACKR3, PIK3CG, ANKRD17), S10 (NDP, BAI3, IGF1, CALCRL, ANK2, SMARCA2, ENPP2, RAPGEF2, HDAC9, TEK, KDM6A, SLC8A1, IFT172, MKL2, ROBO1, FOXP1, NRXN1, SRPK2, AKAP6, RTN4, ANKRD17, SCG2, SGCD, MEF2C)	S11 (GLI3, ARHGAP22, HPSE, DAB2IP, NFATC4, OBSL1, ADAP2), S10 (LAMA5, ECE1, GLI3, TNFAIP2, AKT1, EGFL7, FGF8, COL15A1, SPHK1, MCAM, CRIP1)
GO:0072359	circulatory system development	0.000212098	0.00689824	43	2	S11 (RAPGEF2, ACKR3, PIK3CG, ANKRD17), S10 (NDP, BAI3, IGF1, CALCRL, ANK2, SMARCA2, ENPP2, RAPGEF2, HDAC9, TEK, KDM6A, SLC8A1, IFT172, MKL2, ROBO1, FOXP1, NRXN1, SRPK2, AKAP6, RTN4, ANKRD17, SCG2, SGCD, MEF2C)	S11 (GLI3, ARHGAP22, HPSE, DAB2IP, NFATC4, OBSL1, ADAP2), S10 (LAMA5, ECE1, GLI3, TNFAIP2, AKT1, EGFL7, FGF8, COL15A1, SPHK1, MCAM, CRIP1)
GO:0046434	organophosphate catabolic process	0.00026541	0.00782296	43	2	S11 (GNAO1, RIT2, FAM13A, FGD4, ARHGAP32, DNAJC10, PDE6D, RAPGEF2, PDE4D, ARHGAP26, RAB3IP, SIPA1L1), S10 (ARHGAP21, GNAO1, PDE7B, RAB27B, EVI5, RIT2, DOCK4, FAM13A, ENPP2, FGD4, INPP5F, ARHGAP32, GDI2, EPHA3, NAPEPLD, RAB3GAP1, PDE4B, RAPGEF6, PSD3, PLA2G4A, ARHGEF12, PDE6D, TIAM2, CHN1, RAPGEF2, PDE4D, RABGAP1L, SIPA1L1, DEPDC5, TMEM64, GARNL3, RGS4)	S11 (ARHGAP22, DAB2IP, ADAP2, DENND2D, PYCARD), S10 (ACAP1, MGAT1, ABR, PYCARD)
GO:1901699	cellular response to nitrogen compound	0.000275806	0.00782296	29	2	S11 (ITPR2, LIN28B, COL5A2, GABRA1, PRKACB, RAPGEF2, PDE4D, OGT), S10 (PID1, OSBPL8, HDAC9, GABRB3, CPEB4, COL5A2, CTNNA1, IFIT1, SLC8A1, PDE4B, GABRA1, CAB39L, PRKACB, PIK3R1, MTUS1, RAPGEF2, PDE4D, AKAP7, AKAP6, OGT, IGFBP5, ATP6V0A1, MEF2C)	S11 (KLF15), S10 (LPIN1, AKT1, FGF8)
GO:0022898	regulation of transmembrane transporter activity	0.000281372	0.00782296	13	2	S11 (PDE4D, CACNB2), S10 (PDE4D, PDE4B, AKAP7, DMD, ANK2, AKAP6, UTRN, GSTO1, ANK3, NRXN1, MEF2C)	S10 (EFCAB4B)
GO:0034220	ion transmembrane transport	0.000292756	0.00782296	43	2	S11 (GPM6A, SVOP, ITPR2, SCN3A, SLC17A6, GABRA1, CACNB2, GABRA2, PDE4D, CRBN), S10 (ACACA, SLC8A1, GPM6A, GABRB3, UTRN, SCN2A, SVOP, KCNMB2, SCN3A, SLC17A6, GABRA1, GSTO1, ANK2, IL1RAPL1, KCNJ16, PDE4B, DLG1, GLRA2, GRIK1, SLC12A1, GABRA2, PDE4D, AKAP7, DMD, AKAP6, GABRG1, ANK3, NRXN1, ATP6V0A1, MEF2C, SLC24A2)	S11 (CACNA1B, SLC9A2, ATP12A, ASIC3), S10 (CHRND, EFCAB4B, AKT1, ANO7, SLC16A11)
GO:0007269	neurotransmitter secretion	0.0002978	0.00782296	12	2	S11 (SYT1, GAD2, PPFIA2, RIMS2), S10 (SYT1, SYT4, RAB3GAP1, GAD2, NRXN1, PPFIA2, RIMS2, DTNBP1, MEF2C, STX19)	S11 (CACNA1B), S10 (SPHK1)
GO:0030425	dendrite	0.000355119	0.0186438	23	2	S11 (GPM6A, SIPA1L1, ARHGAP32, IL6ST, TACR1), S10 (SEMA3A, GPM6A, ANKS1B, GRIP1, DTNBP1, SIPA1L1, CNTNAP4, IL1RAPL1, ARHGAP32, MAGI2, BRINP3, CALB1, MAP2, GRIK1, CPEB4, CHL1, ANK3, CTNND1, PEX5L)	S11 (CACNA1B, DAB2IP)
GO:0045595	regulation of cell differentiation	0.000360182	0.00907671	61	2	S11 (ANKRD17, RBM24, SOX5, COL5A2, IL6ST, ACVR1B, RAPGEF2, SOSTDC1, OGT, SIPA1L1), S10 (HIST1H4C, IGF1, IL1RAPL1, SEMA3A, PBX1, TTC3, ANKRD17, RBM24, HDAC9, SOX5, COL5A2, NAP1L2, CTNNA1, CNTN1, LMO3, BRINP3, EPHA3, ASPM, POLR2K, VWC2L, RBFOX2, ROBO1, TCF4, FOXP1, PIK3R1, RUFY3, CHN1, OMG, RAPGEF2, TESPA1, DMD, SPAG9, SOSTDC1, AKAP6, RTN4, TMEM64, OGT, SIPA1L1, IGFBP5, CTNNA2, LRRC4C, MEF2C, MAGI2)	S11 (RAC3, INHA, DAB2IP, GLI3, SCRT2, OBSL1, DMPK, METRNL), S10 (LIMD1, SSH3, GLI3, GDF6, KCTD11, LPIN1, AKT1, SPHK1, SKI, METRNL)
GO:0071417	cellular response to organonitrogen compound	0.000372105	0.00907671	27	2	S11 (ITPR2, COL5A2, GABRA1, PRKACB, RAPGEF2, PDE4D, OGT), S10 (OSBPL8, HDAC9, GABRB3, PIK3R1, COL5A2, CTNNA1, PID1, SLC8A1, PDE4B, GABRA1, CAB39L, PRKACB, CPEB4, MTUS1, RAPGEF2, PDE4D, AKAP7, AKAP6, OGT, IGFBP5, ATP6V0A1, MEF2C)	S11 (KLF15), S10 (LPIN1, AKT1, FGF8)
GO:0051094	positive regulation of developmental process	0.000505807	0.0117806	46	2	S11 (SOX5, ACVR1B, RAPGEF2, IL6ST, OGT), S10 (SEMA3A, IGF1, IL1RAPL1, LMO3, FOXP2, HDAC9, SOX5, NAP1L2, CTNNA1, CNTN1, BRINP3, EPHA3, ASPM, HPS4, TESPA1, VWC2L, GPM6B, MKL2, ROBO1, TCF4, FOXP1, TEK, RAPGEF2, DMD, SPAG9, AKAP6, OGT, NRXN1, TMEM64, CTNNA2, MEF2C, MAGI2)	S11 (RAC3, METRNL, DAB2IP, GLI3, HPSE, OBSL1), S10 (METRNL, GLI3, KCTD11, AKT1, FGF8, SPHK1, BMP1, GDF6)
GO:0000902	cell morphogenesis	0.000517451	0.0117806	54	2	S11 (SIPA1L1, FGD4, ETV1, CLASP1, COL5A2, GPM6A, NYAP2, CACNB2, RAPGEF2, RAB3IP), S10 (ANK2, SIPA1L1, IFT172, FGD4, EVI5, SEMA3A, DTNBP1, ETV1, CLASP2, LIPA, TTC3, CLASP1, LGI1, CHL1, IL1RAPL1, COL5A2, RUFY3, EPHA3, GPM6A, TMEM107, CNTN1, EVL, DNAAF3, BTBD3, DLG1, NYAP2, ARHGEF12, MAP2, FOXP1, TEK, CHN1, OMG, RAPGEF2, DMD, RTN4, FLRT3, ROBO1, ANK3, NRXN1, RBFOX2, CNTN6, CTNNA2, LRRC4C, MEF2C)	S11 (RAC3, GLI3, OBSL1, DAB2IP), S10 (LIMD1, LAMA5, SSH3, GLI3, FGF8)
GO:0009893	positive regulation of metabolic process	0.000606704	0.0133671	117	2	S11 (GNAO1, ACKR3, FAM13A, RAPGEF2, RAB3IP, OGT, ETV1, RIMS2, IL6ST, ACVR1B, NFIA, PIK3CG, ARHGAP26, ITPR2, ARPP19, ARHGAP32, DNAJC10, POU2F1, NRG3, FGD4, SOX5, CSRNP3, PRKACB, SIPA1L1), S10 (GNAO1, ANK2, NCOA2, EVI5, DTNBP1, ARID4A, ARRDC3, ABCD2, CNTN1, FAM13A, PSD3, PIK3R1, NEUROD6, TIAM2, RAPGEF2, SPAG9, AKAP6, BTBD10, OGT, DEPDC5, GARNL3, LRRN3, ARHGAP21, SMARCA2, ANKRD6, MKL2, RAB3GAP1, ZBT…	S11 (KLF15, TAF4, DENND2D, TBL1X, ADAP2, DAB2IP, INHA, PYCARD, ZNF423, NLRC5, GLI3, ARHGAP22, NFATC4), S10 (ECE1, TNIP2, SPHK1, TFEB, SKI, PLCB2, MESP2, LPIN1, ACAP1, LTC4S, LPCAT1, FGF8, PYCARD, GDF6, ZNF423, PPP1R3G, GLI3, AKT1, ABR, NOD1)
GO:0046683	response to organophosphorus	0.000732137	0.0156266	11	2	S11 (RAPGEF2, PDE4D, AKR1C1, ITPR2), S10 (RAPGEF2, PDE4D, AKAP7, AKAP6, TEK, IGFBP5, CREM)	S10 (SPHK1, DGKQ)
GO:0051240	positive regulation of multicellular organismal process	0.000776122	0.0160634	54	2	S11 (ANKRD17, SOX5, PDE4D, ACVR1B, RAPGEF2, IL6ST, OGT, TACR1), S10 (ANKRD17, SEMA3A, IGF1, TESPA1, IL1RAPL1, SYTL2, FOXP2, HDAC9, SOX5, GSTO1, NAP1L2, EPHA3, TMEM64, BRINP3, MAGI2, ASPM, PDE4B, PDE4D, POLR2K, VWC2L, GPM6B, MKL2, ROBO1, TCF4, FOXP1, PIK3R1, TEK, CNTN1, RAPGEF2, DMD, SPAG9, AKAP6, OGT, NRXN1, NFE2L2, MEF2C)	S11 (INHA, DAB2IP, GLI3, METRNL, HPSE, NFATC4, OBSL1, PYCARD), S10 (GLI3, KCTD11, METRNL, AKT1, FGF8, PYCARD, SPHK1, BMP1, GDF6, NOD1)
GO:0048523	negative regulation of cellular process	0.000840718	0.016394	137	2	S11 (ACKR3, POU2F1, FABP7, RUNX1T1, SOSTDC1, RAPGEF2, OGT, IL6ST, NFIA, PIK3CG, ACVR1B, CLASP1, DLG2, DNAJC10, PDE4D, CRBN, ANKRD17, SOX5, COL5A2, SPRED2, TRIM22, CSRNP3, ZFAND6, PRKACB), S10 (OSBPL8, HIST1H4C, ANK2, GABRB3, NCOA2, TRABD2A, FOXP2, ARID4A, GSTO1, POU2F1, PID1, SLC8A1, FABP7, RUNX1T1, SOSTDC1, PIK3R1, RAPGEF2, BTBD10, AKAP6, OGT, SCG2, RBFOX2, OXR1, SMARCA2, ANKRD6, IFT172, ZBTB38,…	S11 (KLF15, SCRT2, CHRDL2, TBL1X, NLRC5, DAB2IP, INHA, COL7A1, PYCARD, SIX5, ZNF423, GLI3, NFATC4), S10 (AKT1, PIM3, EGFL7, TNIP2, SPHK1, SKI, PROKR1, PRPSAP1, SLC9A3R2, CLN8, NACC2, SFTPD, KIF26A, KCTD11, LPCAT1, COL7A1, FGF8, PYCARD, LPIN1, ZNF423, LIMD1, GLI3, NR2F6, ABR, MXD4)
GO:0001508	action potential	0.000854846	0.016394	13	2	S11 (TACR1, SCN3A), S10 (SLC8A1, KCNMB2, AKAP7, DMD, ANK3, ANK2, AKAP6, SCN2A, SCN3A)	S11 (CACNA1B), S10 (DSG2, SKI)
GO:0055001	muscle cell development	0.000864107	0.016394	12	2	S10 (SLC8A1, DMD, IGF1, ANK2, AKAP6, HDAC9, MEF2C, FOXP1, SGCD)	S11 (OBSL1, NFATC4), S10 (SKI)
GO:0032411	positive regulation of transporter activity	0.00101169	0.0179533	7	1	S10 (DMD, AKAP7, ANK2, AKAP6, GSTO1, ANK3)	S10 (EFCAB4B)
GO:0051899	membrane depolarization	0.00102224	0.0179533	11	2	S11 (RIMS2, SCN3A), S10 (SLC8A1, ANK3, ANK2, RAB3GAP1, SCN2A, NRXN1, GRIK1, RIMS2, SCN3A, MEF2C)	S11 (CACNA1B)
GO:0031344	regulation of cell projection organization	0.00102515	0.0179533	24	2	S11 (GPM6A, RAPGEF2, SIPA1L1), S10 (SEMA3A, GPM6A, IL1RAPL1, EVI5, RUFY3, EPHA3, CNTN1, EVL, MAGI2, ROBO1, CHN1, OMG, RAPGEF2, DMD, RTN4, SIPA1L1, NRXN1, LRRC4C, MEF2C)	S11 (DAB2IP, OBSL1), S10 (SSH3, AKT1, SPHK1)
GO:1901292	nucleoside phosphate catabolic process	0.00114223	0.0195037	39	2	S11 (GNAO1, RIT2, FAM13A, FGD4, ARHGAP32, DNAJC10, PDE6D, RAPGEF2, PDE4D, ARHGAP26, RAB3IP, SIPA1L1), S10 (ARHGAP21, GNAO1, PDE7B, RAB27B, EVI5, RIT2, DOCK4, FAM13A, FGD4, ARHGAP32, GDI2, EPHA3, RAB3GAP1, PDE4B, RAPGEF6, PSD3, ARHGEF12, PDE6D, TIAM2, CHN1, RAPGEF2, PDE4D, RABGAP1L, SIPA1L1, DEPDC5, TMEM64, GARNL3, RGS4)	S11 (ARHGAP22, DAB2IP, ADAP2, DENND2D, PYCARD), S10 (ACAP1, MGAT1, ABR, PYCARD)
GO:0034762	regulation of transmembrane transport	0.00126394	0.0210554	20	2	S11 (CRBN, CACNB2, SCN3A, PDE4D), S10 (KCNJ16, PDE4B, AKAP7, DMD, DLG1, ANK2, AKAP6, SCN2A, GSTO1, ANK3, NRXN1, SCN3A, UTRN, MEF2C, PDE4D)	S11 (CACNA1B), S10 (AKT1, EFCAB4B)
GO:0097485	neuron projection guidance	0.00135926	0.0221042	23	2	S11 (ETV1, CLASP1, COL5A2, CACNB2), S10 (SEMA3A, ANK2, ETV1, CLASP2, CLASP1, LGI1, CHL1, COL5A2, EPHA3, CNTN1, EVL, DLG1, ARHGEF12, ROBO1, FOXP1, CHN1, FLRT3, ANK3, NRXN1, CNTN6)	S11 (GLI3), S10 (GLI3, FGF8)
GO:1901701	cellular response to oxygen-containing compound	0.0014067	0.0223436	38	2	S11 (ITPR2, COL5A2, AKR1C1, PRKACB, RAPGEF2, PDE4D, OGT), S10 (OSBPL8, HDAC9, CALCRL, CPEB4, PDE4B, COL5A2, EPHA3, SYBU, BRINP3, CTNNA1, PID1, SLC8A1, CAB39L, PRKACB, PIK3R1, MTUS1, RAPGEF2, PDE4D, AKAP7, AKAP6, OGT, NRXN1, IGFBP5, ATP6V0A1, NFE2L2, MEF2C, OXR1)	S11 (KLF15, DAB2IP, PYCARD), S10 (PIM3, LPIN1, AKT1, FGF8, TNIP2, PYCARD, SPHK1)
GO:0030424	axon	0.00168272	0.0588952	19	2	S11 (DLG2, GPM6A, GAD2, GABRA2), S10 (DLG2, CCSAP, CDH8, SEMA3A, DLG1, GPM6A, CALB1, SCN2A, IL1RAPL1, GAD2, ANK3, ROBO1, GABRA2, NRXN1, CTNNA2, DTNBP1, DTNA)	S11 (DAB2IP), S10 (SPHK1)
GO:0014074	response to purine-containing compound	0.0017815	0.0276538	11	2	S11 (RAPGEF2, PDE4D, ITPR2), S10 (RAPGEF2, PDE4D, AKAP7, SLC8A1, AKAP6, TEK, IGFBP5, CREM)	S10 (SPHK1, DGKQ)
GO:0003013	circulatory system process	0.00186095	0.0282451	22	2	S11 (GNAO1, PDE4D, PIK3CG, TACR1), S10 (SEMA3A, GNAO1, ANK2, PDE4B, GSTO1, TEK, SLC8A1, KCNMB2, NCALD, PDE4D, DMD, CELF2, SGCD, MEF2C)	S11 (CACNA1B, DMPK, CTSZ), S10 (ECE1, DSG2, AKT1, CTSZ)
GO:0048585	negative regulation of response to stimulus	0.00193809	0.0287765	52	2	S11 (ACKR3, SPRED2, FABP7, PRKACB, IL6ST, SOSTDC1), S10 (PID1, IGF1, CALCRL, MKL1, SEMA3A, TRABD2A, PTPRR, ANKRD6, EPS15, ARRDC3, TEK, SPRED2, CTNNA1, IGFBP5, LMO3, MAGI2, IFIT1, FABP7, DLG1, VWC2L, ARHGEF12, PRKACB, FEM1A, ROBO1, CTNNA2, NRXN1, TAOK3, SOSTDC1, SCG2, CTNND1, FOXP1, RGS4, NFE2L2)	S11 (GLI3, SCRT2, METRNL, DAB2IP, PYCARD, CHRDL2, NLRC5), S10 (LIMD1, PIM3, GLI3, PLAU, KCTD11, METRNL, AKT1, EGFL7, SKI, SLC9A3R2, KIF26A, ABR, PYCARD)
GO:0035091	phosphatidylinositol binding	0.00219418	0.0765558	13	2	S11 (PLEKHA5, SYT1, OGT, ARHGAP32, ITPR2), S10 (GOLPH3L, ZFYVE16, PLEKHA5, SNX15, SYT1, OGT, ARHGAP32, SYTL2)	S11 (DAB2IP, ADAP2), S10 (PXDC1, AKT1)
GO:0017166	vinculin binding	0.00237382	0.0765558	3	1	S10 (CTNNA1, DMD, UTRN)
GO:0043585	nose morphogenesis	0.00238318	0.0346321	2	2		S11 (GLI3), S10 (SKI, GLI3)
GO:1902710	GABA receptor complex	0.00238318	0.0625584	2	2	S11 (GABRA1), S10 (GABRB3, GABRA1)
GO:0034329	cell junction assembly	0.00250765	0.0356818	14	2	S11 (RAPGEF2, CDH18), S10 (RAPGEF2, CDH8, CDH18, ANK2, DLG1, CDH10, GPM6B, CDH9, CTNND1, TEK, CTNNA1, EPHA3)	S10 (LAMA5, LAMA3)
GO:0098662	inorganic cation transmembrane transport	0.00277721	0.038711	27	2	S11 (GPM6A, SCN3A, ITPR2, CACNB2, PDE4D), S10 (ACACA, SLC8A1, GPM6A, IL1RAPL1, SCN2A, KCNMB2, SCN3A, UTRN, GSTO1, ANK2, KCNJ16, PDE4B, DLG1, PDE4D, DMD, AKAP7, AKAP6, ANK3, ATP6V0A1, SLC24A2)	S11 (CACNA1B, SLC9A2, ATP12A, ASIC3), S10 (EFCAB4B)
GO:0060541	respiratory system development	0.00298469	0.0407709	14	2	S11 (PDE4D, POU2F1), S10 (LIPA, PDE4D, FOXP2, IGF1, RXFP1, FOXP1, POU2F1)	S11 (GLI3, TNS3, CTSZ), S10 (SFTPD, LAMA5, GLI3, FGF8, TNS3, CTSZ, SKI)
GO:0001956	positive regulation of neurotransmitter secretion	0.00319537	0.0427929	3	1	S10 (DTNBP1, RAB3GAP1)	S10 (SPHK1)
GO:0007517	muscle organ development	0.00358322	0.0470642	19	2	S11 (ETV1), S10 (HDAC9, DMD, IGF1, AKAP6, MBNL1, UTRN, IGFBP5, CHD2, FOXP1, LARGE, SGCD, MKL2, MEF2C, ETV1, FOXP2)	S10 (CHRND, LAMA5, SKI, FGF8)
GO:0005099	Ras GTPase activator activity	0.00364338	0.0893153	10	2	S11 (RAPGEF2, ARHGAP26), S10 (RAPGEF2, ARHGAP21, RAB3GAP1, EVI5, RABGAP1L, GDI2, DOCK4)	S11 (DAB2IP), S10 (ABR)
GO:1901565	organonitrogen compound catabolic process	0.00365552	0.047108	46	2	S11 (GNAO1, ARHGAP26, RIT2, GAD2, FGD4, ARHGAP32, DNAJC10, PDE6D, FAM13A, RAPGEF2, PDE4D, RAB3IP, SIPA1L1), S10 (ARHGAP21, GNAO1, PDE7B, RAB27B, EVI5, RIT2, GAD2, DOCK4, PDE4B, ENPP2, FGD4, ARHGAP32, GDI2, EPHA3, RAB3GAP1, KMO, RAPGEF6, PSD3, ARHGEF12, TIAM2, PDE6D, FAM13A, TDO2, CHN1, RAPGEF2, PDE4D, RABGAP1L, SIPA1L1, DEPDC5, TMEM64, GARNL3, RGS4)	S11 (ARHGAP22, HPSE, DAB2IP, ADAP2, DENND2D, PYCARD), S10 (ECE1, THNSL2, ACAP1, ABR, PYCARD, SPHK1)
GO:0051049	regulation of transport	0.00386264	0.0480166	59	2	S11 (GNAO1, ITPR2, SCN3A, ARPP19, SYT1, MYRIP, CACNB2, RIMS2, PRKACB, PDE4D, CRBN, TACR1), S10 (GNAO1, IGF1, ANK2, RAB27B, SYTL2, UTRN, SCN2A, DTNBP1, GSTO1, SCN3A, SLC8A1, NUP93, SYT4, ARPP19, SYT1, TEK, MYRIP, MAGI2, SYBU, IL1RAPL1, CNTN1, PID1, KCNJ16, RAB3GAP1, PDE4B, DLG1, GPM6B, GRIK1, RIMS2, FOXP1, PIK3R1, PRKACB, AKAP6, GOLPH3L, PDE4D, AKAP7, DMD, LRRTM2, ANK3, NRXN1, ZFYVE16, MEF2C)	S11 (INHA, GLI3, CACNA1B, DAB2IP, PYCARD, AAAS), S10 (GLI3, EFCAB4B, PIM3, AKT1, PYCARD, NAT8L, SFTPD, SPHK1, ABR)
GO:0072659	protein localization to plasma membrane	0.00386663	0.0480166	12	2	S11 (RAPGEF2, KIF13A), S10 (RAPGEF2, PID1, KIF13A, RAPGEF6, DLG1, ANK2, ANK3, NRXN1, PIK3R1)	S11 (PACS2), S10 (LAMA5, AKT1, PACS2)
GO:0005083	small GTPase regulator activity	0.0041542	0.0893153	13	2	S11 (RAPGEF2, ARHGAP26), S10 (RAPGEF2, ARHGAP21, RAB3GAP1, EVI5, RABGAP1L, GDI2, GARNL3, DOCK4)	S11 (DAB2IP, ADAP2), S10 (ABR, ACAP1)
GO:0043113	receptor clustering	0.00424665	0.051794	5	2	S11 (DLG2), S10 (DLG2, NRXN1, LRRTM4, MAGI2, DLG1)
GO:0090132	epithelium migration	0.00452386	0.054207	13	2	S11 (TACR1), S10 (SEMA3A, HDAC9, ROBO1, TEK, SCG2, FOXP1, EVL, PTPRR)	S11 (DAB2IP), S10 (PTP4A3, AKT1, FGF8)
GO:0005610	laminin-5 complex	0.00467641	0.0982045	2	1		S10 (LAMA3, LAMA5)
GO:0051591	response to cAMP	0.00503069	0.0579957	8	2	S11 (RAPGEF2, PDE4D, ITPR2), S10 (RAPGEF2, PDE4D, AKAP7, AKAP6, TEK, IGFBP5, CREM)
GO:0001667	ameboidal-type cell migration	0.00511227	0.0579957	16	2	S11 (TACR1, ACVR1B), S10 (EVL, SEMA3A, HDAC9, ROBO1, TEK, SCG2, FOXP1, PTPRR)	S11 (DAB2IP), S10 (LAMA5, PTP4A3, AKT1, MESP2, FGF8)
GO:0001504	neurotransmitter uptake	0.00511498	0.0579957	4	2	S11 (SLC17A6), S10 (SLC17A6, GPM6B)	S10 (NAT8L, CLN8)
GO:1901136	carbohydrate derivative catabolic process	0.00517971	0.0579957	40	2	S11 (GNAO1, RIT2, FAM13A, FGD4, ARHGAP32, DNAJC10, PDE6D, RAPGEF2, PDE4D, ARHGAP26, RAB3IP, SIPA1L1), S10 (ARHGAP21, GNAO1, PDE7B, RAB27B, EVI5, RIT2, DOCK4, FAM13A, FGD4, ARHGAP32, GDI2, EPHA3, RAB3GAP1, PDE4B, RAPGEF6, PSD3, ARHGEF12, PDE6D, TIAM2, CHN1, RAPGEF2, PDE4D, RABGAP1L, SIPA1L1, DEPDC5, TMEM64, GARNL3, RGS4)	S11 (ARHGAP22, HPSE, DAB2IP, ADAP2, DENND2D, PYCARD), S10 (ACAP1, MGAT1, ABR, PYCARD)
GO:0007160	cell-matrix adhesion	0.00530919	0.0584868	12	2	S11 (PPFIA2), S10 (DMD, UTRN, GPM6B, TEK, EPHA3, PIK3R1, PPFIA2)	S11 (HPSE, ITGB5), S10 (SNED1, LAMA5, PLAU)
GO:0023056	positive regulation of signaling	0.00553054	0.0599581	54	2	S11 (ACKR3, MYRIP, SYT1, SPRED2, TACR1, TRIM22, IL6ST, ACVR1B, RAPGEF2, PIK3CG, ANKRD17), S10 (OSBPL8, IGF1, RAB3GAP1, DTNBP1, ANKRD6, SLC24A2, MYRIP, LGI1, SYT1, TEK, SPRED2, CTNNA1, LMO3, TRIM22, ASPM, TNKS2, UBE2V1, IFT172, GRIK1, PIK3R1, CHN1, ARRDC3, RAPGEF2, TESPA1, SPAG9, AKAP6, LRRTM2, ANKRD17, NRXN1, IGFBP5, TAOK3, MEF2C)	S11 (INHA, HPSE, DAB2IP, NFATC4, PYCARD, ZNF423, NLRC5), S10 (ECE1, NACC2, AKT1, GDF6, SKI, NAT8L, TNIP2, PYCARD, SPHK1, ZNF423, CXXC5, NOD1)
GO:0050881	musculoskeletal movement	0.00591365	0.0613124	5	1	S10 (GSTO1, DMD)	S10 (CCDC78, CLN8, CHRND)
GO:0051050	positive regulation of transport	0.00595932	0.0613124	32	2	S11 (SYT1, ARPP19, MYRIP, CACNB2, TACR1), S10 (IGF1, ANK2, RAB27B, SYTL2, DTNBP1, SYT1, ARPP19, GSTO1, TEK, MYRIP, MAGI2, CNTN1, RAB3GAP1, DLG1, PIK3R1, GOLPH3L, AKAP7, DMD, AKAP6, ANK3, GRIK1)	S11 (INHA, GLI3, PYCARD), S10 (GLI3, EFCAB4B, AKT1, NAT8L, ABR, PYCARD, SPHK1, SFTPD)
GO:0006753	nucleoside phosphate metabolic process	0.00601018	0.0613124	52	2	S11 (GNAO1, MDH1, RIT2, FGD4, SIPA1L1, ARHGAP32, NDUFB3, DLG2, DNAJC10, PDE6D, FAM13A, RAPGEF2, PDE4D, ARHGAP26, RAB3IP), S10 (PID1, ACACA, GNAO1, ARHGAP21, CALCRL, RAB27B, DOCK4, MDH1, RIT2, EVI5, KMO, FGD4, PDE7B, SIPA1L1, ARHGAP32, GDI2, EPHA3, NDUFB3, DLG2, RAB3GAP1, PDE4B, RAPGEF6, DLG1, PSD3, ARHGEF12, PDE6D, FAM13A, TIAM2, CHN1, RAPGEF2, PDE4D, AKAP6, RABGAP1L, UPRT, DEPDC5, TMEM64, GARNL3…	S11 (ARHGAP22, DAB2IP, ADAP2, DENND2D, PYCARD), S10 (PRPSAP1, MGAT1, ACAP1, ABR, PYCARD, PDE6B)
GO:0051241	negative regulation of multicellular organismal process	0.00601454	0.0613124	38	2	S11 (COL5A2, PRKACB, RAPGEF2, PDE4D, PIK3CG), S10 (BAI3, HIST1H4C, IGF1, PTPRR, PBX1, TTC3, COL5A2, TEK, CTNNA1, EVL, ASPM, PDE4B, SEMA3A, PRKACB, ROBO1, FOXP1, PIK3R1, RUFY3, ARRDC3, OMG, RAPGEF2, PDE4D, MLIP, RTN4, IGFBP5, MEF2C)	S11 (INHA, GLI3, DAB2IP, PYCARD, NLRC5), S10 (GLI3, PLAU, LIMD1, KCTD11, SKI, FGF8, PYCARD, SFTPD)
GO:0009894	regulation of catabolic process	0.00618603	0.0621332	44	2	S11 (GNAO1, FGD4, ARHGAP32, FAM13A, DNAJC10, PDE6D, RAPGEF2, PIK3CG, ARHGAP26, RAB3IP, OGT, SIPA1L1), S10 (ARHGAP21, GNAO1, IGF1, UBE2K, DOCK4, TIAM2, EVI5, FGD4, TNRC6B, USP28, ARHGAP32, GDI2, EPHA3, ABCD2, RAB3GAP1, FAM13A, RAPGEF6, PSD3, ARHGEF12, PDE6D, USP30, CHN1, RAPGEF2, RABGAP1L, OGT, SIPA1L1, DEPDC5, TMEM64, GARNL3, RGS4)	S11 (ARHGAP22, DAB2IP, ADAP2, DENND2D, PYCARD), S10 (AKT1, TFEB, ACAP1, LPCAT1, ABR, PYCARD)
GO:0061326	renal tubule development	0.00647238	0.0640672	8	2	S10 (PBX1, DLG1, CALB1, KIF26B, MEF2C)	S11 (GLI3), S10 (LAMA5, GLI3, FGF8)
GO:0016023	cytoplasmic membrane-bounded vesicle	0.00673794	0.117914	43	2	S11 (GAD2, FNDC3A, SLC17A6, SYT1, SPRED2, MYRIP, RNF144A, SSPN, PDE6D, RAPGEF2, SVOP), S10 (SYNPR, IGF1, RAB27B, GRIP1, GAD2, SYTL2, DTNBP1, SYT17, FNDC3A, SLC17A6, SYT4, SCG2, EPS15, SYT1, HPS4, SPRED2, CTNNA1, SYBU, MYRIP, NCALD, RNF144A, SNX15, RAPGEF6, SSPN, SEC24D, PLA2G4A, PDE6D, ARHGAP21, STX19, RAPGEF2, SPAG9, SVOP, NRXN1, ATP6V0A1)	S11 (PLD4, DAB2IP, ITGB5), S10 (PLD4, ECE1, FAM109B, SYT6, DPP7, SFTPD, SPHK1)
GO:0045296	cadherin binding	0.00678551	0.115905	4	1	S10 (ANK3, CTNND1, CTNNA1, CTNNA2)
GO:1901658	glycosyl compound catabolic process	0.00717205	0.0699787	35	2	S11 (GNAO1, RIT2, FGD4, ARHGAP32, FAM13A, DNAJC10, PDE6D, RAPGEF2, ARHGAP26, RAB3IP, SIPA1L1), S10 (ARHGAP21, GNAO1, RAB27B, EVI5, RIT2, DOCK4, FGD4, ARHGAP32, GDI2, EPHA3, RAB3GAP1, FAM13A, RAPGEF6, PSD3, ARHGEF12, PDE6D, TIAM2, CHN1, RAPGEF2, RABGAP1L, SIPA1L1, DEPDC5, TMEM64, GARNL3, RGS4)	S11 (ARHGAP22, DAB2IP, ADAP2, DENND2D, PYCARD), S10 (ACAP1, ABR, PYCARD)
GO:0019693	ribose phosphate metabolic process	0.00753563	0.0724906	46	2	S11 (GNAO1, RIT2, FAM13A, FGD4, SIPA1L1, ARHGAP32, NDUFB3, DNAJC10, PDE6D, RAPGEF2, PDE4D, ARHGAP26, RAB3IP), S10 (PID1, ACACA, GNAO1, ARHGAP21, CALCRL, RAB27B, DOCK4, RIT2, EVI5, FAM13A, FGD4, PDE7B, SIPA1L1, ARHGAP32, GDI2, EPHA3, NDUFB3, RAB3GAP1, PDE4B, RAPGEF6, PSD3, ARHGEF12, PDE6D, TIAM2, CHN1, RAPGEF2, PDE4D, AKAP6, RABGAP1L, UPRT, DEPDC5, TMEM64, GARNL3, ATP6V0A1, RGS4)	S11 (ARHGAP22, DAB2IP, ADAP2, DENND2D, PYCARD), S10 (ACAP1, ABR, PYCARD, PDE6B)
GO:0098598	learned vocalization behavior or vocal learning	0.00764728	0.0725429	2	1	S10 (NRXN1, FOXP2)
GO:0046875	ephrin receptor binding	0.00774143	0.115905	4	2	S11 (PIK3CG, SIPA1L1), S10 (SIPA1L1, CHN1, ANKS1B)
GO:0090136	epithelial cell-cell adhesion	0.00809593	0.0737269	3	2	S10 (CTNNA2, CTNNA1)	S11 (ITGB5)
GO:0014898	cardiac muscle hypertrophy in response to stress	0.00809593	0.0737269	3	2	S10 (INPP5F, MEF2C)	S11 (KLF15)
GO:0010996	response to auditory stimulus	0.00809593	0.0737269	3	2	S11 (TACR1), S10 (FOXP2, NRXN1)
GO:0051020	GTPase binding	0.0085023	0.115905	14	2	S11 (MYRIP, PDE6D, RIMS2, XPO7, FGD4), S10 (RAB3GAP1, SYTL2, RAPGEF6, MYRIP, EVI5, RABGAP1L, PDE6D, GDI2, RIMS2, DOCK4, FGD4, RABGGTB, PEX5L)
GO:0030155	regulation of cell adhesion	0.00891233	0.0800937	26	2	S11 (LMO7, IL6ST, PIK3CG), S10 (IGF1, PTPRR, UTRN, TEK, EPHA3, KIF26B, LMO7, DLG1, GPM6B, PIK3R1, CCDC80, TESPA1, DMD, ANK3)	S11 (RAC3, GLI3, CD1D, PYCARD), S10 (LAMA5, GLI3, AKT1, PLAU, JAG2, PYCARD, SFTPD, LAMA3)
GO:0042578	phosphoric ester hydrolase activity	0.00898488	0.115905	18	2	S11 (PDE4D, PDE6D, PLCH1), S10 (PDE4D, INPP5F, PDE4B, PDE7B, DLG1, PDE6D, PLCH1, PPEF1, ENPP2, NAPEPLD, PTPRR)	S11 (PLD4), S10 (PLD4, PTP4A3, SSH3, LPIN1, SYNJ2, PDE6B, PLCB2)
GO:0016528	sarcoplasm	0.00963207	0.128051	6	2	S11 (ITPR2), S10 (AKAP6, ANK3, DTNBP1)	S11 (DMPK), S10 (CCDC78)
GO:0009116	nucleoside metabolic process	0.00966291	0.0843482	42	2	S11 (GNAO1, RIT2, FGD4, SIPA1L1, ARHGAP32, NDUFB3, FAM13A, DNAJC10, PDE6D, RAPGEF2, ERH, ARHGAP26, RAB3IP), S10 (PID1, ACACA, GNAO1, ARHGAP21, RAB27B, EVI5, RIT2, DOCK4, FGD4, SIPA1L1, ARHGAP32, GDI2, EPHA3, NDUFB3, RAB3GAP1, FAM13A, RAPGEF6, PSD3, ARHGEF12, PDE6D, TIAM2, CHN1, RAPGEF2, RABGAP1L, UPRT, DEPDC5, TMEM64, GARNL3, ATP6V0A1, RGS4)	S11 (ARHGAP22, DAB2IP, ADAP2, DENND2D, PYCARD), S10 (ACAP1, ABR, PYCARD, PDE6B)
GO:0043584	nose development	0.00975624	0.0843482	3	2	S11 (POU2F1), S10 (POU2F1)	S11 (GLI3), S10 (SKI, GLI3)
GO:0014887	cardiac muscle adaptation	0.00975624	0.0843482	3	2	S10 (INPP5F, MEF2C)	S11 (KLF15)
GO:0033268	node of Ranvier	0.00975624	0.128051	3	1	S10 (ANK3, SCN2A, DLG1)

## Sheet: ST8a
Category	Term	Bonferroni	Benjamini	FDR	# of Affected Genes	# of Samples	Samples & Genes UP	Samples & Genes DOWN
GOTERM_CC_FAT	GO:0044459~plasma membrane part	0.426443	0.426443	3.4811	32	9	S4 (ART3, TNS3), S5 (PTPRN, SYT5), S6 (SYT5), S12 (SSTR3), S13 (FN1, RAB17, GP5), S16 (FLVCR1), S17 (CCR7, MPDZ), S19 (CLTA)	S4 (RAMP3), S5 (KIF18A, MC5R, PCDH8, S1PR1), S6 (DLC1, GEM, ARHGAP31), S8 (CLMP), S13 (GLRA1, PODXL, PDGFRB, SRC, HCRT, GYPC, FLT3, UPK3A, TRPC3, CACNA1B, HCRTR2)
GOTERM_BP_FAT	GO:0048870~cell motility	0.996573	0.996573	8.29464	9	4	S4 (TNS3), S13 (FN1), S17 (ETS1)	S13 (PDGFRB, PODXL, SRC, SFTPD, PLA2G1B), S18 (AAMP)
GOTERM_BP_FAT	GO:0051674~localization of cell	0.996573	0.996573	8.29464	9	4	S4 (TNS3), S13 (FN1), S17 (ETS1)	S13 (PDGFRB, PODXL, SRC, SFTPD, PLA2G1B), S18 (AAMP)
GOTERM_BP_FAT	GO:0006631~fatty acid metabolic process	0.999697	0.982581	11.6243	7	5	S4 (ALOX15B, ACACB, SLC27A3), S5 (SLC27A3), S8 (AKR1C3)	S6 (EHHADH), S13 (LPL, PLA2G1B)
GOTERM_BP_FAT	GO:0055114~oxidation reduction	0.999966	0.967636	14.5303	13	9	S4 (ALOX15B), S5 (DUS2), S8 (AKR1C3), S13 (CYB5R2), S18 (DUS2)	S3 (LOXL4), S6 (EHHADH), S13 (F8, AIFM2, JMJD1C, GPX3), S15 (AIFM2, IFI30), S16 (DHRS4), S18 (EGLN3)
GOTERM_BP_FAT	GO:0016477~cell migration	0.999984	0.936381	15.4733	8	3	S4 (TNS3), S13 (FN1)	S13 (PDGFRB, PODXL, SRC, SFTPD, PLA2G1B), S18 (AAMP)
GOTERM_MF_FAT	GO:0001653~peptide receptor activity	0.993565	0.993565	17.7011	5	5	S12 (SSTR3), S17 (CCR7)	S3 (QRFPR), S5 (MC5R), S13 (HCRTR2)
GOTERM_MF_FAT	GO:0008528~peptide receptor activity, G-protein coupled	0.993565	0.993565	17.7011	5	5	S12 (SSTR3), S17 (CCR7)	S3 (QRFPR), S5 (MC5R), S13 (HCRTR2)
GOTERM_CC_FAT	GO:0005615~extracellular space	0.944523	0.764464	16.8325	13	6	S6 (OLFM1), S12 (MMRN2), S13 (FN1)	S3 (LOXL4), S5 (ISG15), S6 (SULF1), S13 (F8, LPL, PLA2G1B, FGF18, CXCL5, GPX3, SFTPD), S18 (SULF1)
GOTERM_MF_FAT	GO:0016702~oxidoreductase activity, acting on single donors with incorporation of molecular oxygen, incorporation of two atoms of oxygen	0.997458	0.949583	20.6001	4	3	S4 (ALOX15B)	S13 (HPDL, JMJD1C), S18 (EGLN3)
GOTERM_MF_FAT	GO:0016701~oxidoreductase activity, acting on single donors with incorporation of molecular oxygen	0.998012	0.874263	21.3502	4	3	S4 (ALOX15B)	S13 (HPDL, JMJD1C), S18 (EGLN3)
GOTERM_BP_FAT	GO:0042127~regulation of cell proliferation	1	0.983717	26.9535	14	8	S4 (ALOX15B, TNS3), S12 (SSTR3), S17 (ETS1)	S5 (S1PR1), S6 (DLC1), S13 (PDGFRB, PLA2G1B, FGF18, CXCL5, SFTPD, FLT3), S15 (IFI30), S18 (EGLN3)
GOTERM_BP_FAT	GO:0051345~positive regulation of hydrolase activity	1	0.971177	27.7199	6	3	S5 (TNNT2)	S5 (S1PR1), S6 (DLC1), S13 (HCRT, HCRTR2, PLA2G1B)
GOTERM_BP_FAT	GO:0010518~positive regulation of phospholipase activity	1	0.965275	30.1509	4	2		S5 (S1PR1), S13 (HCRT, HCRTR2, PLA2G1B)
GOTERM_BP_FAT	GO:0010517~regulation of phospholipase activity	1	0.958018	32.0864	4	2		S5 (S1PR1), S13 (HCRT, HCRTR2, PLA2G1B)
GOTERM_MF_FAT	GO:0042277~peptide binding	0.999889	0.897334	29.6386	6	5	S12 (SSTR3), S17 (CCR7)	S3 (QRFPR), S5 (MC5R), S13 (GPX3, HCRTR2)
GOTERM_BP_FAT	GO:0051270~regulation of cell motion	1	0.957465	35.1767	6	6	S4 (ALOX15B), S17 (ETS1)	S5 (S1PR1), S6 (DLC1), S13 (PDGFRB), S18 (AAMP)
GOTERM_BP_FAT	GO:0060193~positive regulation of lipase activity	1	0.946519	36.0288	4	2		S5 (S1PR1), S13 (HCRT, HCRTR2, PLA2G1B)
GOTERM_MF_FAT	GO:0031406~carboxylic acid binding	0.999982	0.886921	34.345	5	3	S4 (ACACB)	S13 (GLRA1, PLA2G1B), S18 (SLC19A3, EGLN3)
GOTERM_BP_FAT	GO:0006633~fatty acid biosynthetic process	1	0.952518	40.0329	4	2	S4 (ALOX15B, ACACB)	S13 (LPL, PLA2G1B)
GOTERM_BP_FAT	GO:0007626~locomotory behavior	1	0.944738	41.1446	7	3	S17 (CCR7)	S5 (CALB1), S13 (GLRA1, CXCL5, PDGFRB, SFTPD, PLA2G1B)
GOTERM_BP_FAT	GO:0055065~metal ion homeostasis	1	0.935638	41.9596	6	4	S17 (CCR7)	S5 (S1PR1), S13 (CALCB, UPK3A, HCRT), S19 (ATP2A1)
GOTERM_BP_FAT	GO:0051497~negative regulation of stress fiber formation	1	0.926173	42.6832	2	2		S5 (S1PR1), S6 (DLC1)
GOTERM_CC_FAT	GO:0044421~extracellular region part	0.999194	0.906935	36.4933	15	6	S5 (CILP2), S6 (OLFM1), S12 (MMRN2), S13 (RNH1, FN1)	S3 (LOXL4), S5 (ISG15), S6 (SULF1), S13 (F8, LPL, PLA2G1B, FGF18, GPX3, CXCL5, SFTPD), S18 (SULF1)
GOTERM_BP_FAT	GO:0007267~cell-cell signaling	1	0.92579	44.8519	11	4	S5 (SYT5), S6 (SYT5), S12 (SSTR3)	S5 (PCDH8, ISG15), S6 (FGF13), S13 (GLRA1, CXCL5, CACNA1B, HCRT, HCRTR2, FGF18)
GOTERM_BP_FAT	GO:0060191~regulation of lipase activity	1	0.931743	48.0679	4	2		S5 (S1PR1), S13 (HCRT, HCRTR2, PLA2G1B)
GOTERM_MF_FAT	GO:0008188~neuropeptide receptor activity	1	0.921626	44.5577	3	3	S12 (SSTR3)	S3 (QRFPR), S13 (HCRTR2)
GOTERM_MF_FAT	GO:0030594~neurotransmitter receptor activity	1	0.890436	44.9865	4	3	S12 (SSTR3)	S3 (QRFPR), S13 (GLRA1, HCRTR2)
GOTERM_BP_FAT	GO:0032232~negative regulation of actin filament bundle formation	1	0.931627	50.1298	2	2		S5 (S1PR1), S6 (DLC1)
GOTERM_BP_FAT	GO:0045578~negative regulation of B cell differentiation	1	0.931627	50.1298	2	2		S6 (HMGB3), S13 (FLT3)
GOTERM_MF_FAT	GO:0042923~neuropeptide binding	1	0.864551	46.0687	3	3	S12 (SSTR3)	S3 (QRFPR), S13 (HCRTR2)
GOTERM_BP_FAT	GO:0060326~cell chemotaxis	1	0.931655	52.135	3	1		S13 (PDGFRB, SFTPD, PLA2G1B)
GOTERM_BP_FAT	GO:0006935~chemotaxis	1	0.944407	56.7241	5	2	S17 (CCR7)	S13 (CXCL5, PDGFRB, SFTPD, PLA2G1B)
GOTERM_BP_FAT	GO:0042330~taxis	1	0.944407	56.7241	5	2	S17 (CCR7)	S13 (CXCL5, PDGFRB, SFTPD, PLA2G1B)
GOTERM_MF_FAT	GO:0042165~neurotransmitter binding	1	0.878615	51.9406	4	3	S12 (SSTR3)	S3 (QRFPR), S13 (GLRA1, HCRTR2)
GOTERM_BP_FAT	GO:0007610~behavior	1	0.940232	57.6653	9	3	S17 (CCR7)	S5 (CALB1), S13 (GLRA1, CXCL5, PDGFRB, HCRT, HCRTR2, SFTPD, PLA2G1B)
GOTERM_BP_FAT	GO:0051272~positive regulation of cell motion	1	0.936841	58.7229	4	4	S17 (ETS1)	S5 (S1PR1), S13 (PDGFRB), S18 (AAMP)
GOTERM_BP_FAT	GO:0006928~cell motion	1	0.934436	59.9266	9	4	S4 (TNS3), S13 (FN1), S17 (ETS1)	S13 (PDGFRB, PODXL, SRC, SFTPD, PLA2G1B), S18 (AAMP)
GOTERM_BP_FAT	GO:0030334~regulation of cell migration	1	0.940514	62.8482	5	5	S4 (ALOX15B)	S5 (S1PR1), S6 (DLC1), S13 (PDGFRB), S18 (AAMP)
GOTERM_BP_FAT	GO:0006690~icosanoid metabolic process	1	0.941233	64.5718	3	3	S4 (ALOX15B), S8 (AKR1C3)	S13 (PLA2G1B)
GOTERM_MF_FAT	GO:0005021~vascular endothelial growth factor receptor activity	1	0.902594	59.3071	2	1		S13 (PDGFRB, FLT3)
GOTERM_CC_FAT	GO:0030141~secretory granule	0.999999	0.971089	59.482	5	1	S13 (FN1, GP5)	S13 (F8, HCRT, PLA2G1B)
GOTERM_MF_FAT	GO:0005509~calcium ion binding	1	0.907539	63.62	13	5	S5 (SYT5), S6 (SYT5), S19 (CLTA)	S5 (PCDH8, CALB1), S6 (SULF1), S13 (F8, TRPC3, PLA2G1B, EFCAB1, CACNA1B, FKBP7, SFTPD), S18 (SULF1), S19 (ATP2A1)
GOTERM_BP_FAT	GO:0001655~urogenital system development	1	0.954339	69.1838	4	3	S4 (ALOX15B), S9 (CITED1)	S13 (UPK3A, PDGFRB)
GOTERM_BP_FAT	GO:0033559~unsaturated fatty acid metabolic process	1	0.951853	69.9766	3	3	S4 (ALOX15B), S8 (AKR1C3)	S13 (PLA2G1B)
GOTERM_CC_FAT	GO:0005901~caveola	1	0.950284	61.577	3	3		S5 (KIF18A), S6 (DLC1), S13 (SRC)
GOTERM_BP_FAT	GO:0007200~activation of phospholipase C activity by G-protein coupled receptor protein signaling pathway coupled to IP3 second messenger	1	0.951454	71.2366	3	2		S5 (S1PR1), S13 (HCRT, HCRTR2)
GOTERM_BP_FAT	GO:0006874~cellular calcium ion homeostasis	1	0.947345	71.564	5	4	S17 (CCR7)	S5 (S1PR1), S13 (CALCB, HCRT), S19 (ATP2A1)
GOTERM_BP_FAT	GO:0048878~chemical homeostasis	1	0.947804	72.9179	9	4	S17 (CCR7)	S5 (S1PR1), S13 (GLRA1, CALCB, UPK3A, LPL, HCRT, SFTPD), S19 (ATP2A1)
GOTERM_BP_FAT	GO:0007242~intracellular signaling cascade	1	0.94261	72.962	17	7	S4 (TNS3), S12 (SSTR3), S13 (RAB17, DUSP9)	S3 (TRAF3IP2), S5 (TRAF3IP2, S1PR1, ARHGEF3, MC5R), S6 (FGF13, GEM, ARHGAP31), S13 (RPS6KA2, SRC, PLA2G1B, HCRT, HCRTR2), S18 (TRAF3IP2, CDK1)
GOTERM_BP_FAT	GO:0006790~sulfur metabolic process	1	0.937557	73.0615	4	3		S6 (SULF1), S13 (GPX3), S18 (SLC19A3, SULF1, CHST6)
GOTERM_BP_FAT	GO:0051250~negative regulation of lymphocyte activation	1	0.934896	73.6461	3	2		S6 (HMGB3), S13 (SFTPD, FLT3)
GOTERM_BP_FAT	GO:0055074~calcium ion homeostasis	1	0.933154	74.3835	5	4	S17 (CCR7)	S5 (S1PR1), S13 (CALCB, HCRT), S19 (ATP2A1)
GOTERM_CC_FAT	GO:0031091~platelet alpha granule	1	0.942588	66.4716	3	1	S13 (FN1, GP5)	S13 (F8)
GOTERM_CC_FAT	GO:0005887~integral to plasma membrane	1	0.915049	66.7159	16	6	S4 (ART3), S5 (PTPRN), S12 (SSTR3), S13 (GP5), S16 (FLVCR1), S17 (CCR7)	S4 (RAMP3), S5 (PCDH8, MC5R), S13 (GLRA1, PDGFRB, PODXL, TRPC3, HCRTR2, GYPC, FLT3)
GOTERM_BP_FAT	GO:0040012~regulation of locomotion	1	0.938787	76.5164	5	5	S4 (ALOX15B)	S5 (S1PR1), S6 (DLC1), S13 (PDGFRB), S18 (AAMP)
GOTERM_BP_FAT	GO:0002695~negative regulation of leukocyte activation	1	0.936159	76.9852	3	2		S6 (HMGB3), S13 (SFTPD, FLT3)
GOTERM_BP_FAT	GO:0050900~leukocyte migration	1	0.936159	76.9852	3	1		S13 (PODXL, SFTPD, PLA2G1B)
GOTERM_MF_FAT	GO:0019842~vitamin binding	1	0.939078	72.6474	4	3	S4 (ACACB)	S5 (CALB1), S18 (SLC19A3, EGLN3)
GOTERM_BP_FAT	GO:0006875~cellular metal ion homeostasis	1	0.939313	78.5368	5	4	S17 (CCR7)	S5 (S1PR1), S13 (CALCB, HCRT), S19 (ATP2A1)
GOTERM_MF_FAT	GO:0000166~nucleotide binding	1	0.932761	74.202	25	10	S4 (CNGA3, ACACB, SLC27A3), S5 (DUS2, SLC27A3), S12 (ETNK2, BRSK2), S13 (RAB17), S17 (MOV10L1), S18 (DUS2), S19 (MOV10L1)	S3 (RBFOX1), S5 (KIF18A), S6 (GEM, DACH2), S13 (RPS6KA2, PDGFRB, SRC, TREX1, ARL9, PLK1, FLT3, AIFM2, CSTF2, CACNA1B), S15 (AIFM2), S18 (CDK1, MAST4), S19 (ATP2A1)
GOTERM_BP_FAT	GO:0008285~negative regulation of cell proliferation	1	0.941511	79.8588	7	6	S4 (ALOX15B), S12 (SSTR3), S17 (ETS1)	S6 (DLC1), S13 (SFTPD, FLT3), S15 (IFI30)
GOTERM_MF_FAT	GO:0005496~steroid binding	1	0.92291	74.9725	3	2		S5 (CALB1), S13 (ESRRG, PLA2G1B)
GOTERM_CC_FAT	GO:0031226~intrinsic to plasma membrane	1	0.919033	72.2445	16	6	S4 (ART3), S5 (PTPRN), S12 (SSTR3), S13 (GP5), S16 (FLVCR1), S17 (CCR7)	S4 (RAMP3), S5 (PCDH8, MC5R), S13 (GLRA1, PDGFRB, PODXL, TRPC3, HCRTR2, GYPC, FLT3)
GOTERM_MF_FAT	GO:0001883~purine nucleoside binding	1	0.913038	75.6918	19	9	S4 (CNGA3, ACACB), S5 (DUS2), S12 (ETNK2, BRSK2), S17 (MOV10L1), S18 (DUS2), S19 (MOV10L1)	S5 (KIF18A), S6 (GEM), S13 (RPS6KA2, AIFM2, PDGFRB, SRC, TREX1, CACNA1B, PLK1, FLT3), S15 (AIFM2), S18 (CDK1, MAST4), S19 (ATP2A1)
GOTERM_BP_FAT	GO:0050866~negative regulation of cell activation	1	0.942673	80.9355	3	2		S6 (HMGB3), S13 (SFTPD, FLT3)
GOTERM_CC_FAT	GO:0005929~cilium	1	0.899009	73.1575	4	4	S4 (CNGA3), S12 (SSTR3)	S8 (SPAG6), S13 (SPAG4)

[truncated: 13 more sheets: ST8b, ST8c, ST9a, ST9b, ST9c, ST10a, ST10b, ST11, ST12a, ST12b, ST12c, ST12d, ST13]
